# Supplementary material for: A higher order PUF complex is central to regulation of C. elegans germline stem cells
Source: Nat Commun. 2025 Jan 2;16:123. doi: 10.1038/s41467-024-55526-x (PMC11696143; doi:10.1038/s41467-024-55526-x)
Supplement: Supplementary file 6 — Source Data [file 41467_2024_55526_MOESM6_ESM.xlsx]

## Sheet: Fig 2f (Suppl Fig 2) 
RBD,
FBEa* RNA
RBD+CT,
FBEa* RNA
RBD+CT L610A,
FBEa* RNA
RBD+CT,
LST-1 A
FBEa* RNA
RBD+CT,
LST-1 B
FBEa* RNA

## Sheet: Fig 3e FBEastar mut
X P1A	astar 3-9 Y q1234_A2420C_P1A	Y q1234_A2420C_P1B	Y q1234_A2420C_P5	Y q1234_A2420C_P7	Y q1234_A2420C_P8	Y q1234_A2420C_P12	Y q1234_A2420C_P19	Y q1234_A2420C_P21	Y q1234_A2420C_P25	Y q1234_A2420C_P26	Y q1234_A2420C_P28		3-15 a* Y q1234_A2420C_P2	Y q1234_A2420C_P4	Y q1234_A2420C_P5	Y q1234_A2420C_P8	Y q1234_A2420C_P9	Y q1234_A2420C_P10	Y q1234_A2420C_P13	Y q1234_A2420C_P15	Y q1234_A2420C_P16	Y q1234_A2420C_P21	Y q1234_A2420C_P22	Y q1234_A2420C_P23	Y q1234_A2420C_P24	Y q1234_A2420C_P26	Y q1234_A2420C_P29	Y q1234_A2420C_P31	Y q1234_A2420C_P36	Y q1234_A2420C_P38	Y q1234_A2420C_P39	Y q1234_A2420C_P41		4-8 Y FBEa2_A2420C_P1	Y FBEa2_A2420C_P2	Y FBEa2_A2420C_P3	Y FBEa2_A2420C_P4	Y FBEa2_A2420C_P7	Y FBEa2_A2420C_P8	Y FBEa2_A2420C_P9	Y FBEa2_A2420C_P12	Y FBEa2_A2420C_P13	Y FBEa2_A2420C_P14	Y FBEa2_A2420C_P15	Y FBEa2_A2420C_P16	Y FBEa2_A2420C_P17	Y FBEa2_A2420C_P19	Y FBEa2_A2420C_P21	Y FBEa2_A2420C_P22
0	1.43	2.411	8.394	0.633	1.101	3.221	0.332	0.483	9.308	0.453	0.2215		0.798	0.866	0.977	0.534	10.371	2.744	0.318	4.835	2.305	0.399	0.647	1.0462	1.29	0.32	22.621	0.182	4.404	4.08	10.577	2.969		0.26	45.89	0.46	1.466	0.942	0.5	4.255	0.7	1.78	0.664	5.328	0.82	1.395	8.034	3.546	1.5
0.09	1.88	1.821	9.064	0.599	0.984	3.917	0.264	0.6	8.04	0.618	0.2264		0.772	0.764	1.3	0.529	10.475	3.393	0.261	4.933	2.71	0.295	0.687	0.9492	1.779	0.379	36.151	0.101	5.703	4.288	10.726	4.141		0.24	44.357	0.759	1.675	1.141	0.46	5.105	0.72	1.561	0.709	6.068	0.82	1.536	9.382	4.127	1.462
0.181	1.551	2.613	10.775	0.638	0.867	3.831	0.288	0.396	10.912	0.704	0.2626		0.682	0.767	1.877	0.46	10.367	3.715	0.398	4.965	3.413	0.351	0.62	1.0338	1.59	0.283	49.718	0.127	6.36	4.249	12.139	4.196		0.32	5.035	0.581	25.947	1.176	0.56	0.747	0.939	1.972	1.023	0.892	0.802	0.436	10.505	0.618	2.041
0.271	1.866	1.945	9.269	0.577	1.655	3.477	0.41	0.525	11.622	0.578	0.1162		1.001	2.907	2.483	0.563	11.182	3.796	0.104	4.657	5.613	0.364	0.623	1.1032	2.336	0.371	54.26	0.117	7.572	4.265	1.513	3.53		0.26	7.153	0.901	12.667	1.91	0.51	0.871	0.94	2.569	0.831	7.542	1.241	0.447	39.508	0.559	2.304
0.361	1.444	1.605	11.878	0.39	1.884	3.443	0.31	0.988	11.311	0.563	0.2189		1.18	1.336	2.875	0.637	8.905	4.67	0.213	4.518	2.158	0.324	0.622	0.8074	1.893	0.569	59.246	0.145	8.334	4.727	3.151	2.655		0.24	7.588	0.949	1.86	1.092	0.563	6.028	1	1.238	0.856	2.592	1.401	1.339	15.24	0.58	2.808
0.452	1.87	1.391	10.242	0.37	2.419	2.781	0.493	1.403	11.721	0.832	0.318		1.133	1.31	3.084	0.738	1.842	5.657	0.124	3.564	1.465	0.593	0.831	0.3493	2.46	0.609	72.198	0.225	8.171	5.576	3.688	2.781		0.419	10.744	0.887	2.538	3.368	0.749	0.935	0.98	1.525	0.87	1.526	1.683	0.803	7.442	0.975	3.368
0.542	1.859	1.276	10.739	0.429	2.669	2.541	0.602	1.836	11.909	1.099	0.5039		1.621	1.447	3.607	0.872	1.916	5.882	0.226	3.382	1.148	0.333	1.015	0.235	2.479	0.886	83.882	0.129	8.75	3.079	3.681	3.27		0.559	16.279	1.34	17.319	1.425	0.753	1.312	1.079	6.845	1.338	1.729	2.187	0.611	5.697	0.877	4.258
0.632	1.843	1.237	15.134	0.35	3.712	2.844	0.723	2.829	12.183	1.078	0.3945		1.631	1.489	4.091	1.2	2.089	7.159	0.197	2.967	1.427	0.334	1.298	0.2947	2.86	0.705	99.878	0.128	9.434	3.238	3.821	4.254		0.382	51.413	1.324	16.21	3.035	0.932	1.716	1.734	4.831	1.426	2.041	3.075	1.472	13.133	1.036	5.932
0.722	1.953	1.145	12.172	0.307	4.647	2.941	0.821	3.183	13.816	1.528	0.4803		1.628	1.7	4.505	1.333	2.779	7.676	0.284	3.016	1.483	0.275	1.134	0.3793	3.081	0.821	109.667	0.155	10.253	2.997	4.131	5.367		0.563	59.981	1.708	12.364	3.786	1.353	1.013	1.839	2.253	1.149	6.311	4.384	2.1	14.263	1.119	13.428
0.813	2.028	1.148	11.275	0.433	5.162	3.256	0.505	3.351	14.203	1.196	0.5902		1.567	1.697	4.249	2.065	3.155	7.584	0.104	4.03	1.934	0.272	1.264	0.3071	3.469	0.85	123.949	0.249	10.077	3.52	5.434	5.917		0.84	48.429	2.08	8.569	6.747	1.684	1.282	2.61	1.892	1.737	3.398	6.887	2.38	20.22	1.555	18.178
0.903	1.996	1.395	11.385	0.351	5.973	3.935	0.404	2.348	14.24	1.206	0.669		1.7	1.892	4.974	3.541	3.456	9.092	0.152	3.818	2.267	0.424	1.538	0.8721	4.605	0.894	138.572	0.414	11.375	4.239	7.593	6.392		1.263	51.082	2.9	7.149	7.333	3.244	1.679	3.388	2.213	1.599	2.984	8.828	3.3	25.325	2.133	19.801
0.993	2.802	1.678	14.37	0.382	6.462	4.979	0.568	3.228	13.747	1.321	0.7419		1.725	2.149	5.012	4.598	4.103	8.184	0.163	4.765	1.983	0.469	1.968	1.4802	5.17	0.915	149.364	0.314	12.391	4.784	9.879	7.201		1.596	65.025	4.316	12.025	7.366	6.462	1.951	4.98	2.719	1.805	3.42	11.814	3.589	29.503	2.694	20.958
1.084	2.879	2.625	18.534	0.401	7.824	6.012	0.441	4.828	15.437	1.366	1.1812		2.114	2.125	5.497	5.112	4.709	8.423	0.171	5.27	1.93	0.357	2.733	1.8614	6.448	1.228	161.028	0.376	13.931	5.981	13.26	8.834		2.751	79.492	5.846	16.442	7.99	6.648	2.881	6.32	4.071	2.514	3.835	14.112	4.364	34.68	3.453	24.14
1.174	3.158	2.89	15.164	0.409	7.5	7.096	0.321	4.795	16.042	1.565	1.4206		2.405	2.809	5.972	4.674	6.291	9.752	0.127	7.304	2.276	0.453	3.464	1.7299	9.497	1.205	161.44	0.435	15.337	7.08	16.314	9.545		2.918	91.03	7.111	32.35	8.942	5.163	4.021	7.286	6.097	3.471	4.862	16.934	4.97	39.306	4.663	26.541
1.264	3.417	3.355	15.36	0.474	8.66	10.091	0.357	5.312	16.877	1.718	1.69		2.98	3.245	6.694	4.952	9.62	10.445	0.139	7.91	2.423	0.608	4.302	1.7982	10.76	1.805	147.39	0.441	18.629	7.101	21.03	10.275		2.668	95.493	8.339	37.557	11.429	5.328	6.125	10.06	8.831	4.772	6.896	15.742	5.59	37.219	6.958	28.77
1.355	3.993	3.921	16.34	0.522	8.698	12.638	0.548	7.046	18.24	2.64	2.4035		3.331	3.974	6.826	5.281	13.391	10.828	0.228	8.901	2.618	0.749	5.389	1.8082	11.308	2.66	156.179	0.527	19.605	8.134	24.539	11.38		2.703	98.027	10.593	36.14	14.064	7.077	7.366	14.211	14.492	6.093	8.587	19.037	6.274	39.704	7.984	32.41
1.445	5.349	4.283	16.35	0.59	9.305	13.934	0.985	8.59	20.834	3.653	2.3091		4.562	5.154	6.635	6.347	17.138	12.411	0.29	11.322	3.073	0.927	6.771	1.8628	11.299	3.572	156.033	0.751	20.776	8.276	27.653	12.55		3.41	105.403	13.987	34.151	14.793	8.087	7.953	16.13	17.066	8.419	13.302	22.14	8.518	41.183	10.858	33.721
1.535	7.197	4.44	17.048	0.603	9.638	15.017	2.264	9.538	22.338	4.836	3.0343		6.991	6.319	7.044	7.332	20.196	12.753	0.306	14.962	3.106	0.84	6.735	2.2159	12.341	4.629	156.288	1.079	21.554	7.816	28.992	13.659		3.265	112.368	16.967	38.69	14.908	9.474	7.834	18.447	20.784	10.046	15.284	21.067	9.466	47.545	11.588	35.314
1.625	9.362	4.276	15.622	0.699	10.976	16.217	2.801	12.414	23.099	5.844	3.3656		9.094	7.76	7.498	7.623	22.389	11.455	0.399	20.931	3.388	0.964	6.282	2.1423	14.032	6.698	158.661	1.11	22.966	8.537	29.7	13.491		3.843	119.72	18.46	43.794	14.387	10.674	8.713	18.854	20.373	13.086	18.167	24.109	10.675	52.479	14.438	38.872
1.716	13.809	3.995	15.115	0.736	12.909	17.925	3.075	15.794	24.241	6.435	3.4273		11.398	8.836	6.798	8.463	26.6	11.931	0.444	26.595	3.909	1.115	6.778	2.2898	15.709	8.503	158.702	1.188	25.655	8.799	30.758	13.64		4.374	127.126	21.427	51.715	15.675	13.204	10.838	22.778	19.918	15.271	20.19	25.432	10.877	57.055	15.818	40.554
1.806	18.814	4.048	15.999	0.71	13.674	20.945	3.517	15.871	24.431	7.057	3.3017		15.889	11.021	8.432	8.916	28.856	12.298	0.374	23.029	6.412	1.311	6.879	2.9071	20.09	9.87	162.488	1.492	29.183	9.004	30.377	14.235		5.407	139.979	21.823	60.805	15.939	14.449	12.111	25.351	19.061	17.39	23.554	25.14	10.979	64.595	21.066	44.41
1.896	24.813	4.413	14.927	0.793	15.072	20.597	3.352	15.176	23.456	8.765	3.3873		22.683	13.529	7.974	9.622	33.287	13.852	0.378	19.2	16.068	1.871	7.95	2.9146	25.534	10.386	161.041	1.546	32.591	10.521	28.951	12.342		6.197	145.806	22.779	71.732	16.895	14.659	13.832	25.693	22.119	22.974	24.19	23.714	11.413	76.82	23.548	47.253
1.987	29.907	4.903	15.767	1.136	15.29	18.318	3.183	15.924	21.972	9.469	3.9255		30.68	16.057	8.589	10.378	36.154	13.791	0.493	18.721	17.798	2.364	8.864	3.4662	31.969	10.545	155.574	1.87	32.517	11.151	29.088	12.469		5.722	155.73	22.799	81.633	15.835	15.198	16.34	27.718	25.147	25.536	23.891	22.316	11.829	88.477	24.488	46.995
2.077	35.08	5.244	16.654	1.088	16.105	18.634	3.329	20.827	23.493	10.634	3.8052		31.999	17.235	8.428	12.406	40.348	14.916	0.434	20.593	18.397	3.473	10.268	3.3567	41.378	11.678	157.872	2.029	35.365	11.54	29.141	12.689		5.674	157.024	22.06	93.19	16.462	16.386	16.961	30.176	25.806	28.062	25.626	23.007	13.576	101.472	28.03	46.57
2.167	39.623	4.961	14.524	1.22	16.349	18.653	3.782	15.122	23.651	11.807	4.3884		34.514	19.385	8.199	14.946	44.235	16.172	0.489	27.604	10.202	4.888	11.446	4.1188	54.556	13.138	171.241	1.667	34.901	12.556	31.498	13.586		6.241	171.152	23.162	100.127	18.035	17.165	19.439	29.054	27.282	29.769	25.447	25.713	13.987	112.585	28.438	48.826
2.258	41.655	5.878	17.853	1.354	16.648	17.314	4.116	15.426	22.509	13.114	4.9102		40.182	23.234	8.283	16.221	47.917	17.466	0.711	31.546	25.247	7.21	11.089	4.3543	80.143	12.301	180.186	1.951	36.849	12.985	33.681	12.433		6.641	177.962	24.593	102.634	18.911	17.126	22.057	30.682	28.065	34.559	29.801	29.616	14.575	117.702	29.826	51.956
2.348	45.835	5.829	18.451	1.868	16.436	17.797	4.349	16.496	22.03	15.792	4.8213		44.098	25.715	7.67	14.414	52.002	18.401	0.887	39.114	32.894	9.802	12.276	5.0537	112.063	12.327	187.141	2.359	38.383	14.645	38.805	14.476		6.959	181.808	25.335	104.907	21.106	19.121	25.201	31.296	29.127	36.38	31.421	29.624	15.286	127.538	28.711	55.074
2.438	49.719	5.663	18.212	2.308	17.33	18.808	5.03	19.935	23.487	16.282	5.2015		56.428	26.943	7.92	14.53	59.977	20.765	1.118	40.396	33.53	12.63	11.835	5.5717	148.016	13.06	187.124	2.552	38.484	17.845	40.795	16.102		6.904	180.823	26.551	102.262	19.63	19.404	26.374	30.924	32.276	39.957	34.02	29.764	17.221	135.131	33.355	56.511
2.528	54.843	6.181	18.039	3.283	18.551	20.762	5.672	20.644	24.819	18.188	5.5619		65.982	28.534	8.508	13.979	67.257	20.746	1.7	43.598	34.255	16.363	14.097	6.2469	175.181	13.69	186.482	2.64	35.595	19.241	45.193	18.924		7.098	182.331	29.389	93.143	20.402	20.371	28.203	33.206	34.942	42.716	36.802	29.032	17.385	139.712	33.241	57.111
2.619	57.436	6.703	15.359	4.311	18.072	21.111	6.662	19.551	24.446	19.275	5.7154		72.799	31.619	9.607	14.825	73.207	20.291	2.259	40.923	28.046	19.173	15.167	7.5037	204.389	16.881	181.716	2.177	33.597	20.126	48.936	20.377		7.465	180.653	30.941	91.703	22.71	20.9	33.513	31.818	39.223	43.581	43.535	29.778	16.118	148.039	33.121	59.795
2.709	60.894	7.203	19.885	5.048	17.754	20.638	7.161	17.969	26.582	17.237	6.255		78.209	32.738	11.289	15.557	80.747	21.468	2.636	39.742	34.576	22.335	15.053	7.8558	229.73	19.718	182.389	2.759	32.363	21.181	47.284	22.214		8.339	179.578	32.383	94.773	22.749	20.701	37.222	33.688	44.134	43.837	46.886	32.204	16.507	156.135	35.256	58.268
2.799	61.821	7.748	16.902	6.656	18.091	21.245	7.305	18.201	25.8	16.256	7.1043		80.642	35.099	11.655	15.323	85.997	22.326	2.966	40.358	40.879	25.567	15.256	7.5163	258.914	22.476	181.436	2.994	33.764	20.913	46.945	22.532		8.069	176.926	32.864	98.416	24.277	20.634	37.087	33.602	50.46	43.541	51.904	33.21	17.161	158.963	37.763	59.135
2.89	68.137	6.919	17.644	7.048	19.193	22.519	9.053	17.277	28.841	16.345	6.9846		77.219	35.151	12.321	15.439	91.642	21.723	3.968	34.269	45.443	25.29	15.6	8.7368	274.797	23.754	187.022	2.749	34.993	21.334	50.353	22.934		9.233	181.159	30.195	96.076	19.684	20.553	37.845	32.347	51.941	46.752	53.015	32.25	17.215	160.653	40.457	61.894
2.98	71.373	6.996	16.591	7.179	18.681	22.676	10.848	18.08	30.265	18.028	7.0118		77.612	36.153	12.004	15.709	92.405	22.513	4.691	37.385	45.041	24.637	15.77	7.8101	274.925	24.884	192.596	2.713	33.969	21.221	51.725	23.267		9.317	184.689	29.715	91.487	21.504	19.496	39.559	33.394	58.956	45.622	52.832	32.159	17.771	156.18	38.478	61.953
3.07	73.895	7.372	15.974	7.793	18.898	23.533	10.5	19.412	31.977	20.372	7.9492		78.816	38.531	11.681	16.804	95.882	23.073	5.229	43.52	53.361	25.632	16.065	8.2784	265.745	27.352	198.557	3.063	35.196	20.767	49.566	22.929		10.159	181.15	29.569	86.557	22.151	22.17	37.737	33.44	60.68	51.768	55.97	33.836	16.569	155.106	39.777	60.152
3.161	76.013	7.338	18.391	7.465	18.738	23.172	11.712	19.416	31.75	22.379	8.3568		78.208	38.509	11.089	15.164	100.715	25.656	5.471	40.399	49.847	27.213	16.914	8.1627	261.053	28.843	207.095	3.457	36.595	21.479	49.977	22.43		11.286	186.908	30.165	85.875	22.326	21.78	38.112	36.092	63.354	52.132	58.376	37.916	18.094	152.29	40.906	62.262
3.251	74.14	8.418	20.119	8.207	18.336	21.885	11.535	21.886	32.362	23.521	6.5966		81.66	39.067	10.509	16.673	108.668	26.278	5.386	37.859	47.072	28.038	18.76	7.5262	254.911	30.505	214.864	2.914	35.329	21.881	49.215	21.936		11.252	189.113	31.933	83.303	24.298	21.717	37.723	39.259	64.742	52.721	61.719	39.336	17.397	144.059	42.636	65.727
3.341	73.154	9.133	22.254	8.837	18.737	21.243	12.299	22.562	32.162	21.644	6.2218		85.813	39.089	11.032	16.366	114.401	26.709	5.37	40.486	59.707	30.551	20.172	8.4274	253.737	31.746	219.872	3.988	35.679	23.42	48.913	22.722		11.033	197.214	32.824	82.208	25.203	22.303	38.805	45.247	66.452	50.83	68.134	38.826	17.354	139.808	42.005	69.268
3.431	73.528	9.279	22.006	9.319	20.555	22.105	12.922	22.17	33.215	23.196	6.5087		87.252	39.054	10.624	14.645	121.052	27.807	6.076	41.478	69.772	30.657	20.418	9.9332	256.97	30.744	221.418	3.849	38.093	23.861	47.667	23.733		10.943	200.97	31.87	87.858	27.749	23.106	43.459	43.769	68.275	52.595	71.547	38.244	18.142	135.753	45.48	71.546
3.522	79.272	8.994	22.453	10.668	20.844	23.654	13.173	20.26	34.589	24.963	6.6062		94.799	38.902	11.123	14.135	125.233	29.877	6.587	37.249	72.354	30.559	22.777	9.4274	260.243	33.55	218.118	3.96	39.534	24.636	50.225	24.876		10.111	203.083	34.75	89.656	28.866	23.537	42.804	45.643	72	53.828	72.733	39.751	18.207	135.308	45.461	71.5
3.612	81.468	9.497	24.276	12.453	21.33	24.065	15.11	18.623	37.011	26.594	7.6021		95.774	35.698	10.824	18.354	126.09	29.999	6.776	39.507	62.983	30.579	25.268	10.2684	257.615	34.383	225.432	3.779	37.95	25.097	48.666	26.601		10.814	207.538	35.377	89.178	30.21	24.27	44.084	45.461	73.414	55.557	72.72	40.715	19.02	140.763	50.019	73.349
3.702	82.191	10.311	21.467	12.831	20.7	24.203	15.018	18.559	37.472	28.932	7.6086		94.299	32.656	11.013	18.188	130.045	29.249	7.786	41.199	68.092	31.293	25.276	9.5375	255.202	34.896	231.625	3.461	38.58	24.767	47.751	30.526		9.958	219.169	36.925	92.457	32.575	25.378	45.052	46.335	71.894	51.161	70.845	40.738	19.448	142.172	48.381	71.781
3.793	84.444	10.565	21.594	13.155	20.999	24.987	16.089	17.909	36.186	27.693	7.7252		93.926	33.532	9.924	19.789	131.491	27.463	8.484	39.38	75.015	31.636	25.942	9.9457	259.476	37.584	241.898	3.478	41.15	23.382	45.896	32.605		10.044	226.531	38.96	95.029	34.758	25.383	45.538	49.664	72.46	54.631	73.22	38.463	18.298	145.973	51.377	74.444
3.883	92.971	10.73	18.355	13.176	22.51	25.431	18.208	19.499	36.646	27.174	7.3439		93.174	35.032	10.338	19.007	135.555	30.341	9.287	38.68	77.512	30.4	25.434	10.277	266.559	35.673	246.472	3.305	41.974	24.814	48.482	34.937		10.234	223.068	39.151	96.446	33.166	25.653	44.64	47.125	70.559	54.501	74.76	39.472	17.388	152.157	51.301	71.881
3.973	96.503	10.826	18	12.745	23.356	24.84	20.12	23.587	33.569	29.322	7.4239		91.658	33.68	10.416	18.714	141.412	28.942	9.946	38.012	86.822	30.802	23.561	10.6265	282.226	37.927	251.439	3.344	43.905	24.404	51.568	36.823		10.206	229.616	39.704	104.658	33.559	24.741	44.555	47.854	71.508	52.602	78.432	39.524	16.749	150.069	55.565	70.84
4.064	98.289	10.689	19.552	11.447	23.556	23.556	21.231	25.198	35.335	31.363	8.5697		89.566	34.039	9.903	17.69	140.193	28.451	10.22	40.009	74.871	29.668	23.649	10.676	301.294	38.053	255.113	3.05	42.864	24.203	52.624	37.384		10.233	235.163	42.466	97.793	30.882	24.48	44.967	46.624	74.713	57.299	81.127	40.74	15.781	149.851	56.43	75.744
4.154	105.412	9.838	27.846	11.906	25.594	25.259	22.3	24.732	36.974	31.648	8.9259		92.686	34.763	9.986	19.249	139.955	27.404	10.123	39.397	72.695	31.011	23.117	10.8118	323.958	38.124	261.343	2.942	42.294	25.17	54.104	38.095		10.396	245.662	42.039	101.656	31.994	23.624	45.101	49.397	76.958	58.198	80.979	40.693	17.041	151.069	56.092	78.204
4.244	105.573	9.93	28.056	12.655	26.309	24.453	23.427	25.751	38.912	30.066	8.7567		95.386	36.861	9.791	19.333	135.397	28.392	9.64	42.111	91.447	35.19	24.148	11.8406	348.803	39.029	262.664	3.386	45.547	25.358	56.524	38.287		10.991	253.12	43.026	103.354	32.644	23.526	43.949	50.118	81.64	56.086	84.86	41.778	16.694	150.812	59.83	82.104
4.334	116.732	10.975	27.722	12.037	27.943	25.404	23.441	25.659	39.871	29.861	8.7893		96.222	39.272	11.321	20.243	131.338	31.037	9.538	41.38	85.323	36.341	24.346	11.164	388.278	38.57	265.519	3.575	45.881	25.234	56.773	38.937		10.235	262.493	43.364	109.127	31.238	25.404	45.135	51.788	86.301	57.98	90.528	38.879	18.392	154.29	59.857	85.206
4.425	123.95	10.798	25.55	12.465	29.462	25.41	25.322	26.874	41.103	31.435	8.5441		97.342	39.14	11.122	21.772	125.239	31.163	8.993	40.889	89.964	38.933	22.199	11.6559	402.37	39.382	266.23	4.21	48.512	25.378	56.486	39.201		10.462	264.168	42.617	109.265	29.562	26.624	48.817	52.098	81.521	56.273	88.286	39.769	17.952	160.656	59.486	85.367
4.515	126.417	10.884	21.564	12.196	30.894	25.964	25.556	27.985	39.395	32.38	9.4702		104.031	37.828	11.097	24.653	126.95	31.34	8.861	40.303	90.408	41.132	21.548	11.0488	401.669	39.087	271.404	4.544	47.31	25.597	58.465	40.765		11.42	266.77	41.346	117.22	29.767	28.097	50.532	53.906	81.828	58.994	90.175	37.678	19.066	161.47	56.777	89.697
4.605	128.901	11.113	22.067	13.327	30.68	29.465	26.998	30.201	41.228	32.395	9.6836		109.275	39.094	11.467	25.517	123.002	32.025	9.094	44.279	97.824	45.07	22.98	9.854	410.956	39.24	273.429	4.53	51.371	25.97	59.149	40.323		11.905	271.107	44.741	120.777	29.06	27.984	44.218	58.877	87.934	59.329	92.002	38.066	19.341	168.754	57.396	91.434
4.696	132.762	11.838	22.011	13.211	30.109	32.106	25.38	32.474	40.055	31.959	9.2392		120.661	38.856	11.317	25.396	124.967	32.182	9.357	41.746	78.898	46.374	24.225	10.864	405.659	37.688	267.451	4.22	50.63	26.909	61.625	40.937		11.565	277.471	43.92	121.103	28.38	26.623	42.96	58.344	91.879	56.688	92.027	35.053	19.144	180.941	59.677	92.267
4.786	135.032	11.26	21.868	13.37	29.628	33.274	26.428	34.153	41.78	32.712	10.6336		126.571	38.524	10.305	24.483	129.185	30.311	9.825	42.351	78.355	50.624	23.271	9.6782	412.527	35.242	269.327	4.131	51.549	28.453	63.741	41		11.414	287.248	47.967	124.752	27.676	25.952	46.056	60.34	98.34	59.582	91.009	37.088	19.432	191.141	59.032	90.612
4.876	137.695	11.326	24.209	13.926	29.796	33.647	27.79	34.763	39.344	31.952	10.0827		129.935	39.376	10.504	22.408	137.351	31.254	10.482	41.21	89.231	53.149	23.665	9.0043	431.819	33.318	268.217	4.212	50.892	31.15	67.66	40.628		12.743	287.188	47.421	125.198	27.53	26.127	43.175	56.721	101.092	58.675	90.903	35.347	18.416	199.621	57.03	88.083
4.967	140.26	11.182	22.709	13.796	30.452	31.347	29.35	35.29	37.047	31.194	9.9913		141.129	39.568	10.305	25.202	143.784	31.277	11.151	40.426	84.206	57.58	26.178	9.2354	465.064	38.061	273.236	4.29	50.068	32.341	69.922	43.724		12.669	289.761	43.567	128.282	27.456	27.841	40.387	56.462	100.94	54.264	87.62	34.117	20.217	205.188	56.502	84.381
5.057	152.618	11.479	21.572	14.909	32.6	29.933	28.631	34.226	37.223	32.036	9.2652		146.745	39.961	12.104	24.13	143.018	31.832	10.582	42.181	81.475	61.519	26.707	8.9496	515.596	40.3	272.75	5.068	48.924	32.453	67.908	46.248		12.193	285.538	41.969	131.024	28.465	27.523	40.117	53.154	96.321	56.123	90.338	36.329	18.381	210.427	53.275	84.283
5.147	152.656	11.843	20.053	15.856	32.899	28.571	28.614	35.041	37.63	32.008	9.2851		149.392	39.898	11.751	23.721	144.861	34.793	10.602	40.038	85.77	59.692	26.018	9.3611	538.101	44.217	272.014	5.188	48.162	32.635	73.898	45.581		12.445	292.859	42.896	132.009	28.642	29.337	38.339	59.604	97.391	57.755	94.544	34.693	18.052	221.586	52.222	83.216
5.238	158.533	11.725	18.004	16.321	33.514	28.13	26.372	36.081	38.93	32.953	10.0586		149.698	41.421	11.05	23.032	146.607	34.124	10.53	42.366	88.47	59.524	25.703	9.7296	526.938	45.655	269.324	5.017	47.893	32.234	75.859	44.131		12.483	286.556	41.957	131.451	29.867	27.092	36.945	54.753	100.423	60.299	93.644	35.718	18.116	228.8	52.103	83.144
5.328	159.9	11.202	19.24	18.276	33.16	28.491	25.317	37.179	38.063	33.113	9.4891		146.379	44.019	12.498	23.275	146.339	35.662	10.56	43.727	92.861	58.304	26.114	10.5784	527.751	46.394	274.447	5.333	50.943	31.295	81.461	42.364		12.445	288.041	43.965	132.204	28.799	28.108	44.129	57.226	105.376	62.944	93.576	36.739	19.522	235.93	53.296	84.219
5.418	157.974	11.663	21.467	18.727	32.022	27.104	27.639	36.558	40.141	32.243	8.8752		148.172	44.518	12.854	23.912	142.834	33.986	10.969	44.604	94.14	57.217	27.751	10.5262	548.12	46.187	284.06	5.007	51.472	33.585	85.827	42.813		13.049	285.503	43.373	135.149	29.613	26.903	52.162	60.395	104.383	61.493	109.239	36.527	19.78	247.292	54.467	83.228
5.508	158.163	11.553	21.299	18.986	31.865	26.637	28.519	35.722	41.582	34.775	7.7906		142.324	44.981	13.604	26.511	141.518	31.295	12.046	45.684	92.987	58.008	27.479	10.2115	552.693	45.674	279.31	5.088	52.622	34.63	88.516	44.826		13.79	282.618	42.676	135.416	29.606	27.805	55.558	58.484	104.696	65.372	110.826	35.176	19.616	251.651	56.624	85.527
5.599	160.647	11.955	22.151	20.558	32.299	27.503	30.039	35.957	39.937	35.582	7.4002		146.281	45.98	14.699	26.407	147.55	33.083	10.972	50.551	94.288	55.837	27.482	11.2746	541.926	46.631	277.071	5.793	52.495	35.821	91.28	43.318		13.535	284.115	43.082	139.01	30.169	28.342	46.378	62.776	103.642	65.621	113.586	36.786	18.835	252.114	57.563	89.544
5.689	164.975	12.434	22.319	20.431	33.116	28.76	28.236	35.198	40.537	34.988	8.6785		153.082	44.689	14.722	27.159	152.888	33.909	10.967	49.006	89.541	53.527	29.318	12.0803	517.842	49.023	274.593	5.747	52.704	33.698	95.388	43.311		11.957	287.316	43.745	139.213	28.93	28.915	48.54	61.224	99.547	64.566	112.834	35.079	18.262	260.948	59.047	91.503
5.779	161.199	11.35	21.998	19.577	32.996	30.681	29.574	32.514	40.982	35.018	8.457		153.211	46.38	15.495	26.07	151.568	34.483	11.39	49.282	90.071	53.463	32.265	12.2525	506.443	49.188	278.184	5.955	53.739	33.251	96.092	45.983		12.114	287.395	45.136	137.528	30.306	28.746	48.886	61.317	100.776	64.672	113.431	37.899	17.276	269.371	58.126	92.168
5.87	170.101	11.634	23.016	20.816	31.355	31.375	26.835	30.492	41.552	33.057	9.1192		151.735	44.162	13.704	26.431	146.301	36.187	11.748	50.948	91.527	49.992	34.28	12.5712	503.202	49.771	278.136	5.905	52.804	33.636	96.986	45.542		11.038	278.029	46.06	135.294	31.497	28.204	51.437	64.186	103.041	64.295	116.816	36.671	17.535	269.986	57.343	93.927
5.96	173.066	11.99	23.703	20.568	29.66	33.413	25.539	30.456	39.55	34.498	9.6364		152.378	47.498	14.08	24.327	142.164	34.508	11.233	52.233	95.404	47.742	37.323	13.41	513.905	49.712	282.967	5.698	53.908	33.496	96.232	45.383		12.882	280.442	46.336	134.673	32.329	28.334	55.198	62.669	110.231	66.998	119.581	39.178	18.07	268.365	56.986	97.806
6.05	175.783	12.856	23.048	19.855	29.496	31.982	23.865	27.748	36.467	35.479	9.3578		152.593	46.769	15.018	23.616	145.399	34.281	12.183	54.818	103.241	49.583	38.487	11.7892	523.765	50.551	288.019	5.425	50.941	33.526	95.827	48.396		12.716	278.108	45.605	137.935	33.349	28.144	54.667	65.544	117.994	65.356	119.502	39.871	17.987	268.645	58.535	96.792
6.141	168.211	12.263	23.921	21.822	29.312	30.361	22.683	25.898	35.071	34.487	9.0875		152.507	48.264	14.911	26.006	146.222	35.684	12.209	58.34	111.062	46.823	38.854	11.5208	529.9	52.365	290.746	5.498	53.598	31.943	94.284	49.535		11.834	271.278	46.813	139.326	32.723	27.701	57.488	66.769	124.267	65.728	121.323	40.173	18.39	260.274	61.083	98.87
6.231	176.105	12.237	24.77	21.102	28.37	30.794	22.248	30.312	36.745	37.913	9.2286		149.446	52.415	15.659	26.346	152.027	35.988	12.233	64.801	109.217	46.693	37.231	10.3065	536.46	48.912	296.748	5.742	53.62	32.484	92.753	50.671		11.655	270.434	46.973	145.239	30.845	28.226	66.783	68.893	128.8	61.852	124.355	40.307	19.815	261.306	60.824	93.44
6.321	170.354	12.092	23.754	20.359	27.653	32.054	22.782	31.029	37.174	36.32	8.8687		149.293	54.997	14.369	26.166	154.251	33.943	14.084	66.424	114.443	42.839	35.553	11.1578	533.092	47.059	309.486	5.558	52.906	32.175	90.873	52.017		11.377	275.066	46.988	151.525	31.411	29.615	59.447	68.861	132.202	63.858	122.719	40.867	21.402	259.055	58.671	89.623
6.411	170.69	12.656	23.576	19.741	28.392	29.769	23.099	30.337	37.308	38.95	9.1206		152.881	56.983	13.656	25.83	160.422	37.224	13.658	66.823	114.973	41.346	37.102	11.3873	533.347	45.666	309.76	5.428	53.413	32.496	89.597	53.285		11.252	275.476	44.702	149.568	29.392	29.857	60.267	68.286	133.439	61.198	121.878	40.523	20.05	252.975	60.159	90.737
6.502	169.35	12.856	23.87	20.264	27.81	30.386	24.998	28.185	36.878	43.773	9.3285		151.583	53.127	13.092	27.23	167.716	38.226	13.564	64.853	116.775	40.066	36.376	12.2559	525.036	45.515	305.203	6.218	55.75	33.41	89.553	55.934		12.152	275.085	44.968	146.198	29.971	29.137	63.668	67.338	129.885	59.164	124.714	38.921	19.549	252.243	62.078	93.201
6.592	176.185	12.707	23.75	20.312	29.002	31.191	24.531	29.724	37.863	37.928	9.3229		155.745	50.827	13.261	24.977	166.265	37.511	14.001	59.704	117.87	40.121	35.78	11.6483	518.857	45.953	308.134	5.138	57.713	33.251	88.365	54.643		12.049	277.937	45.323	145.037	30.174	28.91	65.322	67.351	131.838	64.707	118.458	37.119	19.508	250.425	61.746	94.539
6.682	178.392	12.293	24.011	20.151	30.473	32.205	24.366	27.752	37.443	39.931	10.1852		155.046	51.6	13.853	24.717	164.132	40.556	13.799	58.231	126.062	40.9	34.43	12.0781	522.558	45.746	310.604	5.307	60.251	34.036	85.342	55.104		11.659	273.426	44.252	140.445	28.518	29.396	61.216	67.2	133.296	65.064	117.079	36.182	19.477	243.018	60.969	94.465
6.773	174.35	12.366	23.414	20.516	29.45	31.678	23.622	27.527	38.621	38.787	10.6501		160.916	50.813	12.786	24.798	171.58	38.436	13.183	57.564	134.53	41.124	33.27	13.4695	509.774	46.356	301.851	5.372	62.166	33.242	82.4	55.23		11.755	276.304	44.608	140.368	29.54	29.339	65.904	63.759	132.185	61.932	119.964	36.708	19.932	242.63	63.631	92.91
6.863	175.345	11.96	22.723	19.656	31.301	32.225	23.599	28.377	37.856	38.624	11.5631		164.27	50.806	12.333	26.931	172.882	38.724	13.667	57.506	132.079	39.448	33.104	15.8056	492.868	43.514	285.487	4.954	61.591	34.181	78.04	54.531		10.935	277.493	43.649	138.054	30.984	32.199	61.787	66.012	128.066	60.312	119.274	38.13	19.652	234.809	68.161	93.58
6.953	174.786	12.784	24.186	18.885	34.244	31.47	23.498	26.992	37.267	40.044	10.34		169.726	50.215	13.678	26.357	174.276	36.85	13.24	58.483	133.489	42.425	32.183	16.0486	489.831	41.736	272.707	5.617	60.341	33.553	75.991	54.414		10.915	280.111	42.688	138.003	30.29	30.773	67.674	68.02	126.513	58.552	121.502	39.56	18.316	235.281	71.302	89.907
7.044	176.408	13.174	25.403	19.008	35.335	30.79	23.709	27.962	35.681	41.366	11.1463		166.588	52.726	13.121	24.655	177.269	35.552	12.535	56.701	135.585	45.431	30.52	13.5417	479.322	40.72	252.779	5.688	60.172	33.425	75.036	54.574		11.436	277.265	45.019	130.733	28.437	28.826	64.961	66.403	128.397	59.734	122.253	37.722	18.245	238.522	71.587	89.509
7.134	178.357	13.451	26.149	19.406	35.11	32.648	25.485	26.795	36.682	43.222	10.5192		165.206	50.498	12.891	25.666	178.842	37.45	11.527	56.92	133.226	45.111	32.798	13.7514	471.322	38.702	252.157	5.276	60.972	33.645	73.873	55.072		11.67	275.103	44.942	134.088	30.9	29.568	60.379	62.214	126.374	57.897	120.015	35.566	18.977	238.651	72.103	91.02
7.224	183.292	14.374	27.341	18.904	35.513	30.949	27.189	27.593	37.212	43.145	10.7398		170.178	46.254	12.806	26.31	184.122	35.127	12.053	54.705	133.203	47.752	31.25	13.6579	458.457	35.976	255.495	5.227	60.453	33.317	74.18	54.984		10.454	273.937	44.287	137.68	31.545	28.79	58.022	60.267	125.439	57.068	118.245	34.854	18.736	238.663	73.089	93.879
7.314	181.972	14.744	27.161	18.645	33.963	31.268	27.625	28.88	36.111	43.221	10.6083		171.726	44.684	13.456	27.254	188.964	36.762	13.307	54.497	144.522	49.117	32.602	13.7039	443.297	39.403	256.307	4.83	60.029	32.397	75.391	56.995		10.277	279.209	45.73	143.049	31.483	27.421	66.195	62.186	123.612	63.107	125.86	34.272	19.881	229.667	72.119	96.655
7.405	177.83	14.232	27.719	18.56	32.037	30.408	28.295	28.254	33.648	41.187	10.2783		185.085	44.786	14.238	27.693	186.986	36.75	13.349	58.044	147.614	50.273	33.527	12.9436	443.144	42.113	257.292	5.313	59.498	33.34	78.757	57.013		10.893	294.409	48.558	146.606	33.033	28.361	65.827	60.967	126.245	60.463	124.976	34.669	20.256	230.852	68.44	98.845
7.495	185.302	13.784	26.572	20.487	33.239	29.026	29.544	27.518	33.263	42.863	10.0239		192.15	44.569	14.097	26.433	192.155	34.323	13.511	62.203	150.41	51.737	32.227	13.585	445.442	43.745	263.559	4.955	59.824	34.835	81.045	54.961		11.179	276.794	50.946	148.081	33.897	26.653	60.16	62.447	130.07	61.544	125.575	37.02	19.786	232.693	67.391	102.799
7.585	191.002	13.998	28.147	21.427	34.519	27.934	27.198	31.608	32.269	40.321	8.8114		197.616	48.389	13.542	26.533	199.236	37.327	14.888	57.353	155.12	53.22	31.957	12.8929	449.38	44.656	271.813	5.168	59.394	37.4	81.383	51.05		10.943	275.076	52.132	147.486	33.529	24.81	58.222	60.304	132.264	59.781	126.781	38.329	20.048	237.014	64.993	104.35
7.676	187.652	14.574	26.746	22.068	34.734	27.46	26.972	31.243	32.095	37.145	9.2333		198.02	51.427	12.87	28.495	198.384	33.455	15.308	58.715	155.451	55.617	32.364	12.3948	446.354	47.501	271.725	5.188	57.406	37.367	81.031	50.984		10.459	277.587	54.411	148.47	32.794	24.417	58.798	60.023	135.561	67.239	131.245	38.368	20.063	242.891	62.424	106.036
7.766	194.669	14.335	27.417	22.425	36.544	27.359	27.593	32.919	34.864	39.501	10.052		195.014	51.984	11.973	28.765	203.42	37.049	13.693	60.473	153.612	56.757	32.965	11.7163	446.289	47.57	267.42	5.9	59.779	37.357	76.752	52.221		10.922	276.565	53.027	149.111	33.5	26.447	62.827	63.36	141.834	65.128	132.873	37.892	20.134	245.986	58.558	109.336
7.856	208.196	13.4	28.256	22.108	37.126	26.231	28.306	33.932	33.504	40.785	10.1129		188.443	50.652	12.714	30.073	210.938	37.472	12.673	58.584	152.706	58.251	33.288	11.4572	437.03	52.337	273.857	5.913	58.232	38.262	76.428	50.354		11.828	273.95	49.42	153.927	33.413	26.504	57.4	59.145	148.547	62.343	135.484	37.847	20.824	244.8	59.865	110.829
7.947	208.719	12.85	27.997	22.089	35.515	26.94	27.366	33.162	33.871	38.983	9.9618		188.471	50.068	12.591	30.971	207.727	37.442	12.846	58.362	149.144	60.603	31.387	12.5115	437.96	55.002	271.958	6.08	57.731	41.161	76.955	52.577		11.353	280.191	51.914	151.811	35.681	27.256	60.707	56.205	149.773	62.898	140.951	34.86	20.813	244.2	61.036	106.222
8.037	209.702	14.342	27.398	23.735	34.064	27.408	29.472	31.003	33.749	38.585	9.8728		186.068	47.695	11.61	31.071	213.84	38.797	12.401	55.915	148.682	60.378	32.355	11.7814	441.854	57.755	279.607	5.744	57.467	41.833	77.722	55.207		11.795	280.419	52.079	148.181	34.493	26.392	57.98	63.636	150.756	65.092	141.544	34.694	20.206	242.56	61.072	100.236
8.127	213.414	14.84	26.836	22.939	34.204	27.07	29.811	27.518	35.604	40.832	9.7341		194.968	44.738	12.515	30.218	220.767	39.032	12.55	56.868	147.938	60.761	34.111	11.774	447.827	61.269	287.495	5.345	57.652	42.593	78.209	53.718		12.551	287.625	50.847	149.123	32.842	25.37	55.705	64.857	157.845	67.642	141.466	33.403	19.738	245.408	61.117	99.503
8.217	205.479	14.681	26.378	24.06	34.225	27.739	31.682	30.072	35.401	36.759	9.576		199.222	43.834	11.777	29.392	226.886	38.401	13.823	55.987	148.67	67.843	34.795	12.0419	449.483	62.115	298.161	5.762	57.58	43.685	85.547	54.324		12.398	296.74	48.936	152.224	33.578	24.015	56.325	65.225	166.787	69.17	145.615	32.879	19.14	242.209	59.264	99.611
8.308	204.026	14.079	26.886	25.176	33.512	28.776	31.066	32.331	36.027	40.046	9.5213		200.903	44.768	11.21	29.918	235.611	38.014	14.636	57.826	153.794	66.081	34.586	11.7726	460.024	60.457	303.903	5.824	55.48	42.644	84.977	56.119		11.2	300.018	48.048	161.74	34.989	23.297	56.899	64.865	169.921	68.209	141.623	34.454	19.535	245.163	59.582	102.846
8.398	216.663	13.13	26.031	24.573	34.461	31.482	31.663	33.975	35.176	41.373	10.193		205.923	44.815	11.521	31.205	241.209	38.419	13.371	56.116	151.209	63.812	34.068	10.9857	460.921	57.841	290.781	6.027	56.331	41.599	79.974	56.492		10.743	296.253	49.564	163.989	35.192	24.054	56.637	62.933	166.762	66.987	144.823	38.455	17.728	258.174	60.481	105.175
8.488	227.422	12.448	25.2	23.632	34.579	29.96	33.417	33.242	36.469	41.509	10.9271		204.39	44.864	13.24	30.141	246.431	38.005	13.824	53.063	153.062	64.022	32.45	10.962	460.432	61.071	276.561	5.638	58.246	39.838	78.104	57		11.214	292.647	49.282	167.074	37.816	24.947	58.038	59.952	163.535	66.228	138.53	36.516	18.718	268.433	57.134	107.786
8.579	225.259	12.412	25.213	23.124	34.509	29.021	33.394	32.724	37.446	43.108	10.7938		201.663	44.961	13.146	30.711	244.128	38.044	14.991	54.347	145.298	65.037	32.371	10.7685	453.495	59.945	262.543	4.989	63.445	38.05	80.201	57.463		11.552	292.543	48.934	169.184	38.519	25.401	54.885	65.252	156.108	66.85	146.661	35.441	19.045	276.404	56.425	109.145
8.669	220.743	13.676	25.889	23.541	34.431	31.738	30.625	33.115	40.079	41.341	10.9846		201.311	48.22	12.669	28.853	236.252	36.942	15.891	55.471	143.829	65.355	34.982	10.408	447.423	59.178	257.069	5.174	64.177	35.887	80.956	59.201		11.607	287.507	52.085	166.2	39.401	25.109	53.613	65.77	151.046	66.254	145.781	35.208	18.048	281.605	56.475	104.987
8.759	222.672	13.678	27.378	23.363	33.708	31.742	30.761	36.243	39.96	40.728	10.597		200.036	45.43	14.697	28.375	228.987	36.951	16.373	56.621	141.008	65.45	36.276	10.4386	454.097	58.842	267.956	4.758	61.183	36.042	78.44	59.142		11.553	283.824	50.043	165.962	37.972	22.79	57.63	62.446	152.996	64.388	151.551	38.557	18.6	285.616	56.348	100.434
8.85	223.015	13.975	27.149	23.457	34.19	28.284	29.51	32.129	40.822	40.074	11.3022		203.871	49.218	13.883	26.442	228.174	37.87	14.972	56.634	141.226	67.77	38.38	11.784	458.152	56.888	280.22	5.456	62.304	37.546	78.242	57.961		10.91	284.859	50.598	163.804	38.853	22.121	59.686	63.436	158.291	64.216	155.5	38.022	18.933	287.583	53.463	97.741
8.94	224.731	14.06	29.268	23.844	35.653	28.808	29.149	30.965	39.594	39.604	10.8688		206.912	51.81	14.845	26.428	227.254	38.242	14.712	62.942	144.105	69.765	38.578	11.557	458.308	54.585	296.418	6.407	62.052	37.812	78.245	59.541		10.835	284.178	52.574	159.167	38.549	23.055	59.699	63.743	163.31	63.587	149.789	39.482	17.883	289.989	57.051	90.571
9.03	226.31	13.73	30.13	23.136	34.348	29.873	28.491	34.557	39.885	39.502	11.9031		201.228	51.972	13.977	24.772	232.569	37.222	14.647	64.972	147.216	69.863	37.957	10.7077	455.311	56.699	308.248	5.746	63.559	38.154	78.829	60.09		10.831	292.392	51.862	161.058	38.963	23.041	57.55	64.698	162.877	62.492	148.568	37.753	18.097	279.729	57.963	88.123
9.121	211.172	13.485	28.204	22.497	34.996	31.667	31.727	32.292	41.84	42.438	12.2713		199.618	51.667	15.013	26.194	235.093	36.934	14.398	62.975	151.685	69.526	37.279	10.088	457.922	56.085	318.22	6.648	64.637	39.422	80.664	59.791		10.947	297.626	52.676	159.345	38.341	22.415	59.116	66.566	166.745	62.279	153.173	36.182	19.437	276.767	61.923	89.008
9.211	199.589	13.49	28.889	24.124	34.69	29.148	31.65	33.22	42.983	44.175	11.3946		193.815	52.112	15.173	28.25	236.293	36.19	14.043	63.37	154.675	68.061	36.918	10.8431	458.947	55.621	332.281	7.027	63.755	40.443	84.769	62.249		10.854	295.345	54.804	163.37	35.898	23.241	57.258	66.775	169.77	62.009	168.353	36.791	19.331	266.585	59.98	87.913
9.301	198.751	13.34	28.68	23.41	35.432	29.357	31.863	34.067	44.071	45.353	12.8694		180.356	53.714	14.309	28.145	230.231	35.902	13.185	66.954	159.674	66.819	34.681	10.5454	469.746	53.856	332.342	7.779	67.564	41.324	86.056	62.104		11.673	290.142	54.2	159.031	34.752	23.901	60.464	70.014	168.97	61.825	175.266	35.893	21.747	264.571	60.87	89.004
9.391	217.895	13.842	28.611	25.219	37.007	28.768	31.519	35.371	46.729	47.171	13.8864		180.294	54.294	13.492	29.299	222.264	35.569	14.122	67.602	162.319	65.042	34.38	10.1418	472.969	54.024	333.865	7.371	69.44	39.958	90.993	61.832		11.572	281.77	52.865	159.456	35.886	24.349	64.07	73.775	167.393	62.5	171.519	35.107	20.816	264.564	62.195	85.846
9.482	219.459	14.36	28.753	22.821	35.383	29.214	30.358	36.004	41.613	46.063	12.9623		175.292	53.038	14.124	29.454	214.999	36.063	12.667	66.844	162.02	62.28	35.74	10.2267	474.874	50.652	333.201	7.172	69.786	39.738	96.328	60.232		11.999	276.101	53.284	153.413	38.392	24.487	59.892	78.552	165.304	62.152	164.143	35.385	20.899	263.998	59.463	81.653
9.572	221.486	14.773	28.446	21.696	34.064	29.861	29.607	35.388	41.793	45.424	13.2101		173.299	55.373	13.588	30.036	207.443	37.282	12.224	67.627	158.358	59.3	36.217	11.1199	469.145	51.544	329.446	7.607	71.269	41.064	95.456	60.017		12.411	272.63	56.809	148.395	39.399	23.744	57.591	77.686	162.215	60.646	163.782	38.568	21.383	259.039	59.261	80.934
9.662	222.618	14.29	29.158	21.053	33.553	31.498	30.144	33.674	42.933	45.65	13.0941		174.894	53.348	13.421	30.001	201.004	35.983	12.953	65.892	157.082	59.322	37.268	11.4914	456.097	50.914	324.232	6.865	73.531	41.452	97.211	59.397		12.678	270.948	58.488	146.545	39.235	23.595	65.199	76.466	162.678	60.83	156.435	35.772	21.148	252.86	61.037	81.134
9.753	217.386	14.301	30.326	19.753	32.814	29.676	29.247	32.924	44.662	43.119	13.6545		174.719	53.913	14.426	30.49	199.884	38.274	12.856	67.451	153.229	59.717	37.264	12.1103	432.987	51.407	312.157	6.925	70.675	40.929	94.755	60.283		11.464	269.129	54.022	144.462	40.523	23.095	67.83	80.227	158.965	63.43	161.896	35.345	21.176	251.225	64.018	81.439
9.843	216.216	15.035	29.494	21.135	32.542	32.593	29.552	31.432	41.528	43.214	13.6841		175.191	55.621	13.26	29.839	203.404	38.408	13.252	70.378	150.903	58.396	38.925	12.718	428.393	52.459	306.154	6.607	71.671	40.279	96.112	64.525		11.635	265.352	50.418	139.175	37.537	24.499	66.24	81.986	157.028	64.493	159.441	35.236	20.434	242.899	61.419	85.481
9.933	213.434	15.801	31.328	21.921	33.605	31.285	32.227	31.417	42.39	43.831	14.3932		172.694	53.026	11.731	31.51	203.28	39.13	12.484	70.188	147.916	58.716	39.003	12.7469	428.542	53.513	296.703	5.977	68.492	39.001	94.815	64.177		11.793	271.597	49.265	142.95	36.662	25.204	61.731	85.577	154.208	63.835	157.317	36.748	22.165	245.316	59.939	81.858
10.024	210.84	15.435	31.177	21.489	34.324	31.794	30.696	30.779	43.318	48.458	14.8869		172.434	54.398	12.447	31.728	215.479	39.221	12.828	69.279	147.232	60.966	35.961	12.8472	416.567	51.385	289.638	6.892	66.847	40.625	93.529	63.56		12.624	280.407	50.495	141.006	37.529	26.796	65.774	88.528	151.669	66.018	159.292	37.278	21.716	240.502	61.84	84.812
10.114	212.493	15.66	31.373	21.109	36.207	27.898	29.732	31.029	43.686	48.113	14.7617		167.98	53.583	11.679	31.723	220.023	36.525	13.708	66.891	140.57	56.201	34.569	12.4538	398.166	50.106	293.528	6.142	64.349	40.756	93.902	62.975		13.635	277.235	52.125	140.971	38.989	27.621	66.231	86.014	149.362	65.199	156.149	37.314	21.946	240.399	61.599	83.678
10.204	208.424	15.041	29.835	22.289	39.266	26.962	31.458	29.548	42.519	47.442	14.1669		166.088	55.436	12.488	31.237	227.79	37.075	13.505	70.156	135.19	51.984	32.178	12.9997	404.088	54.736	305.096	6.202	59.72	39.897	92.817	62.503		12.629	286.946	52.39	135.866	41.28	25.628	70.288	81.575	150.241	63.335	151.884	35.538	20.855	239.778	64.097	86.491
10.294	209.995	15.899	29.184	22.837	40.016	25.545	32.828	28.61	39.817	48.293	13.5677		167.059	58.201	12.325	29.089	230.016	43.312	14.257	71.627	133.504	52.845	31.44	12.3662	407.179	54.846	313.835	5.801	61.619	38.72	94.292	59.247		11.844	288.614	53.718	135.267	39.288	25.945	64.817	80.982	150.321	64.033	152.174	34.622	20.797	233.898	62.696	90.983
10.385	206.697	16.348	31.207	22.134	40.209	24.302	32.656	28.988	40.172	46.895	13.9177		169.004	59.18	12.349	29.721	237.715	43.603	13.57	71.661	131.207	53.692	30.561	11.7567	396.45	55.315	321.068	7.143	59.291	36.303	91.122	58.421		11.032	282.909	53.848	134.987	38.613	26.428	63.856	81.562	149.084	64.937	148.448	34.344	21.053	232.114	61.694	92.694
10.475	207.936	15.821	33.285	22.442	40.416	26.351	33.861	28.276	39.46	50.48	13.1455		176.88	58.987	13.248	29.439	242.598	45.553	13.186	71.805	129.104	54.485	29.028	10.8611	380.943	55.979	325.602	8.96	59.449	37.505	88.738	61.471		10.476	286.302	53.12	135.555	38.459	26.79	71.823	77.84	148.405	65.526	146.587	36.626	20.305	224.59	60.697	98.926
10.565	209.896	15.661	32.119	24.101	41.015	28.617	38.032	28.656	40.791	53.521	13.1283		184.523	56.576	12.975	31.398	239.018	44.595	14.529	70.367	129.463	51.396	30.815	10.924	374.934	55.189	330.476	8.895	61.762	39.377	87.594	62.255		10.451	298.103	56.442	136.15	39.871	26.462	68.7	77.353	145.458	65.145	145.131	37.156	20.23	215.128	61.614	102.945
10.656	213.216	15.54	30.664	24.27	42.409	26.055	37.557	29.496	38.977	47.651	13.0259		189.694	56.631	12.345	31.287	243.172	50.864	14.593	73.9	133.337	50.969	30.596	10.5982	366.612	53.09	334.296	8.463	58.298	40.956	88.938	61.405		10.716	306.507	55.75	140.968	43.31	27.486	65.759	77.995	150.974	64.269	147.573	39.503	19.248	215.682	59.491	103.496
10.746	216.683	15.357	27.971	25.374	42.809	29.134	37.899	28.349	39.119	53.255	13.4219		191.722	55.312	12.405	30.964	249.258	38.284	13.819	68.785	139.829	51.551	30.631	10.6042	360.068	54.171	332.972	7.989	61.762	42.653	91.274	61.884		11.199	304.673	53.32	139.363	42.555	29.087	58.73	80.173	159.948	63.949	156.271	37.223	18.862	224.894	59.44	105.223
10.836	214.576	14.785	28.039	25.61	43.399	28.654	36.093	30.139	39.645	47.854	13.2099		193.038	53.308	12.878	31.342	248.628	40.187	14.707	70.211	134.707	52.836	31.736	10.302	351.236	51.525	343.078	8.533	58.736	44.026	91.57	60.866		11.295	302.628	53.233	140.853	42.557	28.462	62.542	82.683	162.137	68.185	158.802	38.411	18.553	230.247	62.517	108.883
10.927	212.384	15.34	29.831	25.281	43.232	28.179	35.684	30.086	39.89	49.562	13.0329		192.301	54.076	12.604	31.519	247.823	37.824	13.793	68.583	134.564	53.796	33.956	9.5526	333.511	52.694	332.477	7.915	60.519	44.002	89.483	59.611		11.086	294.626	50.271	140.722	43.709	27.015	62.703	82.641	164.924	72.681	172.219	39.346	17.976	237.054	64.242	109.712
11.017	219.31	14.405	30.404	24.617	42.618	28.879	34.495	28.984	41.999	52.667	13.8465		200.237	54.351	11.901	32.122	248.243	38.725	13.908	71.397	135.96	54.148	32.965	10.5427	331.627	54	331.246	7.907	61.446	41.894	84.273	58.9		11.005	288.563	56.247	139.851	41.968	26.509	59.952	83.884	157.278	73.901	168.459	38.403	17.451	243.544	69.505	112.207
11.107	223.352	14.725	30.115	25.108	42.737	30.04	34.858	28.997	42.661	51.47	13.4128		206.871	56.213	12.56	32.364	251.642	47.283	15.037	64.846	128.068	50.995	33.572	11.6241	333.297	54.506	327.644	7.938	62.483	43.284	85.293	59.727		10.894	286.172	56.655	139.167	40.683	25.79	60.292	87.712	160.811	71.717	161.634	36.297	17.88	242.737	70.288	113.707
11.197	230.257	14.706	29.819	25.585	43.632	30.081	34.26	29.587	41.063	48.724	12.5043		208.991	53.115	12.048	31.755	249.555	44.062	15.083	66.995	140.234	51.603	34.418	10.4141	328.846	53.34	323.009	7.648	59.231	43.712	84.272	61.294		11.119	285.225	57.153	140.851	39.355	27.232	65.66	87.093	160.141	70.11	161.087	35.858	17.454	252.594	68.233	115.258
11.288	238.295	14.261	29.611	24.263	46.672	32.051	32.688	29.373	40.908	46.273	12.449		205.946	55.138	12.543	32.033	251.365	47.769	17.005	68.422	140.934	55.573	35.664	9.2451	323.374	55.506	322.991	7.298	61.41	42.56	83.01	60.941		10.87	286.289	57.089	144.703	40.208	28.196	61.379	85.637	167.801	72.163	160.511	36.515	17.068	261.364	67.958	115.629
11.378	239.031	14.978	33.173	23.821	48.043	31.697	34.918	30.487	40.112	47.361	11.6191		206.069	50.681	12.98	32.067	250.107	46.629	15.431	65.112	140.183	54.062	36.06	9.2505	316.926	52.996	325.504	7.49	63.933	43.738	86.231	60.503		10.933	294.261	56.145	141.902	39.135	27.567	61.609	88.992	169.789	73.373	157.088	36.451	18.017	264.442	63.642	115.663
11.468	237.535	14.42	30.675	22.659	48.4	35.146	35.242	31.526	42.877	46.894	12.2495		203.905	47.579	13.693	32.235	257.474	43.171	16.201	64.681	140.155	54.278	39.972	9.6228	316.466	54.965	344.047	6.842	66.533	44.195	83.189	61.69		11.567	304.233	53.666	143.884	37.722	26.935	60.364	89.389	171.238	62.846	154.451	38.303	18.621	259.794	61.106	114.827
11.559	229.41	14.159	30.105	22.342	49.401	33.147	35.691	31.731	36.933	46.985	12.4711		197.372	49.045	14.812	33.389	261.727	45.712	16.094	61.023	136.574	55.404	40.718	9.6322	302.745	55.825	360.72	7.124	64.527	42.478	87.122	59.907		12.145	314.514	53.248	145.115	37.362	26.722	61.446	88.784	176.212	62.469	149.918	38.634	19.249	248.049	65.373	108.486
11.649	224.497	14.764	29.724	22.352	49.656	32.697	35.367	31.892	37.995	52.586	12.3811		191.11	48.532	14.519	34.695	267.24	46.727	15.176	59.334	133.072	56.553	38.974	9.3673	297.16	55.11	368.163	6.635	67.335	42.899	80.863	59.9		11.914	319.901	56.477	141.33	37.841	26.927	57.586	93.387	171.619	63.588	155.185	39.072	17.935	250.638	67.783	112.206
11.739	222.493	15.055	30.093	22.681	47.058	31.5	34.973	33.105	38.257	51.434	11.9838		191.54	47.907	13.931	34.77	264.22	49.605	14.632	57.408	136.936	57.852	36.84	9.3751	303.289	57.995	368.954	6.624	66.688	42.304	75.182	60.293		11.37	320.808	58.474	141.453	37.281	26.296	57.395	95.774	175.485	67.402	155.981	38.791	16.609	255.474	69.533	110.967
11.83	216.921	13.968	28.729	25.227	45.71	30.335	34.918	35.048	37.791	52.475	12.4345		186.719	47.102	13.766	32.758	266.695	49.385	16.099	58.282	153.219	57.547	38.416	9.4976	302.261	61.157	361.663	6.282	64.887	41.823	76.475	57.404		12.144	319.906	58.043	138.222	35.935	25.178	56.234	103.761	182.723	67.886	154.295	39.884	17.342	255.044	65.244	110.918
11.92	215.089	14.161	30.019	24.404	43.564	29.138	35.784	35.01	36.28	49.492	11.482		189.772	45.613	13.704	32.536	265.954	48.373	15.339	59.678	155.538	56.337	39.16	10.7647	293.465	60.262	344.956	6.763	67.698	42.035	76.863	61.31		11.275	317.785	63.493	136.654	35.122	25.641	56.619	107.218	186.127	69.239	152.093	40.955	16.425	259.655	62.999	112.866
12.01	215.219	14.415	30.79	25.395	40.135	29.632	35.391	34.524	36.642	47.203	11.6144		190.017	48.064	14.697	33.199	264.811	48.678	15.099	62.228	158.233	58.019	39.516	11.33	306.578	60.414	334.774	5.984	70.523	41.834	77.039	66.137		12.085	327.495	66.714	139.449	33.53	25.629	58.464	106.282	189.495	67.278	154.386	40.299	17.025	261.741	62.73	115.313
12.1	218.499	15.075	27.62	25.978	38.143	31.371	32.066	34.763	37.338	48.371	11.8498		189.592	49.485	15.457	30.718	264.862	45.994	15.183	60.419	154.698	56.509	39.046	11.473	304.248	61.055	324.878	6.321	69.124	40.062	77.393	68.424		12.675	326.161	69.502	135.894	35.112	25.815	57.708	101.439	182.557	68.106	152.534	42.377	18.023	265.559	65.129	114.684
12.191	219.313	15.789	27.757	25.671	37.033	32.192	31.448	35.659	38.824	47.13	13.0172		190.778	50.994	15.246	30.795	263.091	43.709	14.77	62.723	158.743	55.552	39.27	12.4536	307.646	58.92	326.903	6.983	67.066	41.148	79.224	68.079		12.474	321.907	68.962	139.325	36.309	26.161	59.022	104.986	179.721	69.877	153.848	42.597	18.772	273.797	65.415	110.056
12.281	218.593	16.356	29.252	24.927	37.336	31.603	30.741	36.278	37.096	46.856	11.4629		189.961	49.337	14.584	30.146	257.267	42.075	13.638	61.581	164.032	55.535	38.657	12.8352	306.554	54.915	335.327	6.362	70.347	41.606	76.064	67.933		12.236	319.143	68.83	139.649	35.924	25.312	59.229	107.965	179.445	69.925	157.44	42.699	18.541	278.601	65.883	107.201
12.371	209.761	15.203	27.313	25.207	37.423	31.342	28.764	35.686	37.89	47.212	11.7115		184.529	51.745	14.646	27.11	253.799	46.066	13.105	61.436	164.847	54.616	38.24	12.9788	305.631	55.151	343.056	6.714	72.378	43.839	77.559	70.488		13.075	324.76	67.502	147.567	35.678	25.682	59.327	111.272	179.666	70.743	158.132	42.574	19.422	291.005	71.468	103.346
12.462	206.683	15.324	27.051	26.593	37.569	31.89	29.95	38.275	37.602	46.778	11.6594		178.772	51.107	14.728	27.57	253.008	47.034	14.125	60.513	161.797	54.197	38.284	11.9342	301.688	54.805	370.857	6.491	71.685	44.878	79.651	73.758		13.668	323.545	69.234	158.38	38.576	26.702	56.245	109.597	175.706	70.652	160.957	46.476	20.293	302.966	73.749	102.632
12.552	205.838	17.237	29.077	25.776	38.168	31.037	29.187	36.897	35.142	46.722	11.1947		173.679	54.157	14.565	29.675	251.095	48.198	13.296	60.247	160.995	59.345	37.614	12.5844	295.94	55.196	369.96	7.346	69.982	44.415	75.117	74.548		12.804	319.775	72.811	158.833	37.627	26.223	57.287	111.442	175.862	70.744	162.361	45.981	19.743	305.063	73.508	100.449
12.642	204.129	16.588	25.668	26.653	37.18	29.604	31.613	36.155	35.273	49.064	11.0759		171.641	52.515	14.893	31.705	252.483	48.354	13.576	57.683	155.347	60.991	35.337	11.8485	299.631	56.337	371.923	7.161	68.009	50.345	74.342	71.541		13.033	326.503	70.322	165.163	39.619	24.875	55.599	116.902	172.162	70.07	163.226	46.693	19.295	317.94	74.513	102.036
12.733	204.647	16.146	26.628	26.252	35.681	29.748	30.654	36.417	36.439	50.492	11.2389		174.53	50.277	14.431	30.331	256.357	47.765	13.503	63.223	151.302	60.327	32.674	11.5269	306.67	56.925	350.552	6.794	67.234	51.123	78.211	68.498		14.169	333.267	70.69	167.788	38.586	24.245	55.639	117.291	174.414	67.414	172.53	47.457	19.976	330.001	76.213	100.89
12.823	205.593	16.862	27.567	26.854	35.635	31.42	32.447	33.928	38.333	50.339	11.3795		182.609	57.684	14.102	30.06	252.656	47.033	14.057	62.911	140.373	63.881	32.54	11.2022	308.866	57.734	355.131	7.093	68.427	52.418	80.383	68.845		13.651	336.825	70.157	165.996	37.078	24.583	57.572	116.76	175.068	68.739	169.721	48.202	19.776	342.373	73.665	99.092
12.913	207.149	17.233	29.641	25.866	34.911	29.215	30.284	35.363	38.956	49.141	11.772		185.978	54.837	14.209	29.812	250.434	49.801	12.992	61.859	135.113	67.635	34.6	10.6198	321.575	55.867	357.828	7.503	70.548	52.72	81.84	68.179		12.503	349.339	68.414	166.893	39.804	25.193	60.8	114.095	172.614	67.304	163.997	49.168	20.673	350.781	73.187	100.225
13.003	208.365	15.776	31.694	26.245	36.676	28.151	29.945	37.746	39.3	47.117	11.8929		187.832	53.959	15.595	29.91	243.778	50.83	13.082	62.563	133.514	66.935	33.762	9.5705	319.37	56.965	350.063	8.583	72.269	52.382	82.774	68.588		11.923	371.966	63.949	165.798	40.916	25.08	65.767	110.325	170.658	62.77	157.095	49.635	21.288	354.939	69.145	102.162
13.094	219.022	16.341	31.007	26.809	38.433	27.759	27.445	38.488	38.851	47.73	12.4119		194.231	53.762	15.837	28.852	249.699	51.423	13.401	64.161	129.842	67.658	33.39	10.0415	318.691	58.452	351.18	9.042	71.918	52.645	85.953	67.885		11.802	378.523	64.767	173.075	41.795	26.432	65.574	109.61	169.829	61.459	154.012	49.367	21.654	352.156	67.68	105.686
13.184	222.903	15.22	29.549	26.896	37.443	30.137	28.434	38.446	39.923	51.135	12.6717		197.779	58.301	15.494	28.933	244.989	51.743	15.458	63.347	119.2	65.851	33.564	11.8028	313.027	61.358	355.539	8.509	74.412	51.892	86.825	68.132		12.381	392.862	64.821	171.467	40.107	27.95	68.041	111.335	168.271	66.396	149.365	50.653	22.12	354.614	70.881	106.172
13.274	226.181	14.126	25.737	27.845	39.011	34.05	27.808	38.484	40.744	50.976	12.5193		201.615	57.837	16.944	28.545	248.201	51.262	16.392	62.999	120.581	61.134	32.874	11.9569	310.157	62.112	384.056	9.711	71.173	50.101	90.347	66.783		12.553	398.09	64.705	176.751	39.943	26.725	67.391	112.619	167.059	68.902	143.744	51.013	25.372	347.038	69.146	103.439
13.365	234.036	14.578	29.12	28.161	40.135	32.357	27.834	41.314	40.189	51.338	11.8705		198.003	55.244	14.79	28.94	251.783	51.613	16.835	66.948	129.178	60.883	31.649	13.37	307.711	63.489	361.334	10.326	73.309	49.678	96.958	67.458		11.261	405.015	66.914	177.527	40.446	27.851	65.036	111.349	160.245	67.664	144.246	49.79	24.777	354.567	70.993	102.029
13.455	238.627	15.002	28.473	28.529	41.18	30.735	31.201	42.513	42.268	50.515	12.404		195.493	59.197	14.77	28.952	249.948	53.573	17.941	69.862	133.657	60.068	32.046	14.4632	307.903	62.706	352.943	9.835	69.11	49.972	100.786	68.228		10.899	413.704	72.855	178.231	43.508	25.436	67.115	105.117	160.693	72.158	143.582	51.19	24.223	376.094	74.388	104.242
13.545	231.895	14.875	29.971	27.348	43.614	33.291	31.569	41.462	45.93	49.436	13.6435		202.278	62.774	14.094	29.908	255.544	51.015	16.87	74.712	131.04	61.449	31.489	14.4903	315.005	62.177	351.471	10.195	66.22	48.87	96.859	70.279		10.354	424.028	73.111	186.057	45.2	24.46	65.757	111.144	159.559	73.53	150.059	49.286	23.677	386.918	71.984	105.707
13.636	231.247	15.892	29.16	28.289	44.669	29.324	35.271	41.207	45.529	51.906	13.1549		205.408	64.144	13.573	31.324	255.577	49.496	16.428	73.126	137.121	62.263	30.477	13.8239	322.706	60.997	361.429	9.484	65.77	50.032	99.82	69.114		10.109	418.783	68.898	194.729	47.232	26.525	62.854	110.31	157.033	75.935	149.893	47.368	24.546	392.567	73.797	104.678
13.726	231.821	16.746	28.614	29.044	45.454	29.431	36.357	40.939	47.245	51.284	13.3999		206.774	62.758	14.188	32.351	265.095	48.462	16.728	75.741	133.167	61.566	31.927	14.6431	337.066	59.035	366.462	10.427	65.171	50.647	102.155	69.96		11.216	414.359	67.654	195.988	45.417	25.483	62.634	108.855	153.617	76.209	147.163	44.283	25.686	396.993	76.039	102.241
13.816	239.771	17.468	29.799	28.987	44.946	29.27	35.635	40.752	45.816	50.568	14.6861		208.506	65.292	13.539	32.204	269.132	49.733	16.61	76.469	131.282	61.123	31.539	13.1512	336.948	59.583	375.224	10.165	63.358	48.646	98.705	66.797		11.783	407.242	67.274	198.385	46.498	27.516	61.25	111.092	147.524	72.315	153.926	43.251	23.912	398.464	75.302	104.757
13.907	242.048	17.607	29.908	29.186	43.344	29.752	35.538	41.246	47.168	50.973	14.6174		208.65	64.783	13.87	31.804	275.551	49.254	16.68	68.742	135.76	61.695	32.02	14.2408	339	57.126	387.204	9.067	66.961	45.013	97.76	66.23		11.873	415.766	69.309	201.432	45.991	25.383	62.488	120.684	145.782	73.152	154.858	41.231	22.255	391.829	77.719	102.972
13.997	242.653	16.679	32.587	29.551	43.9	28.854	36.518	41.92	46.179	52.652	13.7528		214.693	64.491	14.73	35.569	275.539	49.687	16.902	69.177	137.625	61.728	31.493	13.2948	338.034	58.013	387.349	9.266	63.508	42.399	100.575	67.27		12.974	422.634	68.545	202.021	45.975	26.294	64.928	122.676	145.138	71.833	160.059	42.41	20.92	393.147	73.291	105.207
14.087	241.018	16.463	34.555	27.514	46.204	28.46	36.112	43.34	48.546	50.573	13.3118		218.446	63.318	14.548	32.821	281.31	47.354	16.288	77.216	141.39	61.993	33.227	13.0862	341.488	55.361	370.417	9.801	66.525	41.567	101.735	65.803		11.505	419.692	69.404	204.921	45.193	28.078	65.025	123.832	149.031	73.33	163.67	42.113	21.019	395.868	73.703	112.96
14.177	233.544	16.127	32.741	28.638	46.716	30.556	35.132	42.5	47.108	51.357	12.8084		215.414	61.864	13.141	35.074	288.146	47.571	14.477	72.362	145.554	63.033	35.086	13.2249	341.103	55.775	373.099	9.83	67.925	41.113	102.262	63.773		11.672	428.135	68.216	205.198	44.285	26.213	62.907	122.646	156.193	75.079	161.056	43.177	19.162	395.231	76.435	112.447
14.268	224.374	16.755	32.858	27.777	47.494	29.15	35.966	40.903	47.746	52.665	12.6763		216.153	61.204	14.188	32.717	288.534	44.476	14.993	76.8	144.505	61.532	36.079	12.5056	342.93	58.228	377.405	9.51	66.877	43.324	103.861	59.807		10.297	447.512	66.74	211.88	44.631	28.37	65.193	122.167	160.798	75.676	162.982	44.321	18.613	384.575	73.364	113.592
14.358	221.105	16.897	29.456	27.83	47.599	26.539	38.728	40.755	51.492	53.967	13.8121		214.871	62.893	14.344	32.7	288.828	44.375	14.768	75.446	149.217	58.757	35.703	13.0108	331.853	58.772	387.486	9.009	68.846	44.268	102.298	56.703		10.298	467.218	68.217	205.29	45.545	28.257	69.347	121.039	166.563	73.927	169.172	47.23	18.295	377.176	74.926	111.394
14.448	217.554	17.661	32.36	28.308	49.772	26.418	38.445	40.081	52.298	53.999	14.5763		208.567	64.471	13.908	33.277	287.093	46.963	15.949	73.988	154.105	58.253	37.99	13.7645	326.624	60.137	362.783	8.709	71.925	46.574	103.045	60.909		11.773	487.388	65.406	202.827	45.899	28.106	71.399	119.614	174.758	73	177.051	45.624	17.978	371.021	73.565	113.437
14.539	219.086	17.349	31.294	29.119	49.551	27.392	38.444	39.677	52.695	55.747	15.0656		202.52	65.723	14.891	33.474	281.007	47.239	16.192	75.248	168.265	58.814	35.632	15.4319	325.582	60.471	394.134	9.121	74.254	46.62	102.004	62.12		12.153	503.115	66.236	195.745	47.426	26.684	70.267	117.502	182.838	72.522	188.23	43.111	18.333	367.575	70.411	117.164
14.629	220.01	16.337	31.321	31.809	52.394	27.337	35.957	41.573	53.507	55.159	15.4144		198.121	65.05	14.59	34.662	274.818	48.543	19.467	74.562	173.421	62.542	34.467	13.1527	310.19	62.869	395.057	9.294	75.953	47.103	99.593	61.64		11.427	518.342	72.156	199.017	48.531	26.989	71.293	114.81	188.453	68.113	191.557	40.184	17.657	371.73	71.258	114.268
14.719	228.059	16.75	32.038	32.08	56.119	29.471	38.27	44.03	51.025	53.437	15.7496		198.932	62.986	14.746	34.39	277.555	44.34	19.395	75.404	181.157	63.041	36.292	13.8524	302.237	60.627	386.086	8.887	79.582	47.28	92.507	65.969		13.144	532.104	70.762	197.058	49.044	26.168	74.485	117.074	198.177	66.349	206.255	41.142	18.027	368.498	68.856	112.735
14.81	227.873	16.734	32.023	32.398	54.953	26.215	39.088	44.37	50.792	52.046	16.5554		190.526	66.828	14.605	33.121	283.383	46.918	18.881	72.746	187.794	60.632	35.863	14.9234	291.558	58.191	380.074	9.218	79.436	48.592	92.341	65.547		12.961	533.686	68.793	195.927	49.383	28.184	76.347	115.636	206.983	67.663	212.244	42.99	18.004	370.341	68.015	108.426
14.9	229.954	17.776	34.861	30.685	55.911	27.829	38.474	43.481	49.188	54.759	16.3967		186.243	70.014	14.325	36.136	287.106	45.352	19.128	73.081	184.176	60.488	36.682	14.5446	286.981	60.763	388.215	8.592	76.476	48.029	85.158	66.479		14.434	534.534	63.568	192.919	47.873	27.471	75.609	116.679	204.59	66.526	212.146	41.739	18.3	363.825	67.656	102.98
14.99	224.555	18.452	35.837	29.403	58.456	28.336	37.267	42.965	50.722	53.607	16.0347		186.228	69.922	15.265	35.639	282.137	44.611	19.321	75.362	185.115	60.151	38.987	15.1772	284.224	59.438	410.397	9.489	75.617	48.346	83.974	65.939		14.644	548.791	61.941	193.768	45.979	25.65	77.101	117.097	210.048	64.665	213.965	43.379	20.034	371.549	66.58	109.188
15.08	228.876	17.972	32.943	28.974	60.047	29.264	37.486	43.336	47.632	53.289	16.7188		187.621	63.497	15.72	35.63	275.338	45.388	19.064	77.698	183.597	59.463	40.598	13.7027	283.343	60.358	422.476	10.379	77.408	47.879	82.245	67.777		15.748	555.947	61.984	196.304	46.834	23.855	76.704	118.765	214.634	64.61	217.155	46.254	21.028	371.903	61.985	111.718
15.171	229.976	17.765	33.969	28.279	63.47	28.557	36.015	42.949	46.973	53.997	17.214		193.042	59.584	15.977	36.139	280.685	45.739	18.823	78.437	178.323	56.43	39.682	12.5391	282.815	59.647	427.257	9.47	78.93	48.151	84.174	66.339		15.758	552.327	61.514	200.367	48.114	22.931	72.858	119.148	213.105	66.535	219.135	45.914	19.64	373.404	59.114	114.805
15.261	235.268	17.289	32.199	29.459	64.802	29.536	38.149	43.851	45.862	52.912	16.8112		196.407	59.664	15.504	35.268	293.177	44.991	20.615	76.714	177.831	56.787	38.649	15.1084	288.176	61.204	423.326	9.067	76.282	49.715	83.554	67.252		17.157	540.456	64.985	203.856	43.708	22.905	69.848	117.715	218.017	64.508	219.962	48.751	19.446	364.34	61.488	114.258
15.351	225.284	17.784	32.134	30.607	63.679	34.297	40.303	43.045	45.699	52.715	16.355		201.223	57.756	17.057	35.712	300.003	44.012	19.645	75.488	178.011	54.793	39.451	13.2582	288.015	62.554	405.596	8.978	73.871	52.094	81.686	70.735		17.774	546.466	70.229	204.231	43.639	23.682	71.722	117.869	217.398	64.876	224.568	49.106	20.171	360.045	58.773	115.807
15.442	233.333	18.605	33.487	29.535	64.335	32.096	39.753	43.042	48.294	51.692	15.6093		201.979	55.322	16.553	31.767	303.089	42.931	21.207	73.93	177.39	55.074	39.866	13.5668	290.526	63.094	403.519	8.7	75.866	52.397	79.912	65.179		17.742	544.333	71.316	205.676	43.313	24.901	72.392	116.043	211.99	66.385	231.223	50.487	18.483	351.096	61.682	113.603
15.532	240.95	19.041	33.115	28.919	65.054	36.108	41.362	42.427	49.04	49.841	14.9495		203.646	56.687	15.279	32.161	308.38	43.578	21.734	75.174	182.195	56.439	40.997	12.1405	287.016	61.965	402.188	9.378	72.083	52.702	81.369	67.105		16.534	537.071	72.511	211.422	42.327	25.789	72.998	115.62	206.901	66.307	224.734	50.36	17.369	353.419	67.755	113.916
15.622	240.127	17.831	33.27	28.422	63.962	35.599	40.245	42.614	50.754	50.187	15.4136		203.416	56.291	14.777	30.403	308.476	43.386	22.882	77.128	181.916	55.837	40.929	13.5683	286.831	60.429	413.919	9.376	71.934	52.514	81.595	68.821		16.117	529	73.485	213.452	42.678	24.707	73.013	113.635	212.566	66.78	228.414	51.451	15.8	361.251	69.674	111.447
15.713	242.245	17.431	33.549	27.853	62.728	38.719	40.18	44.219	53.499	48.859	15.5782		207.098	57.092	14.353	31.519	304.282	44.352	21.126	77.089	174.362	57.717	42.933	14.6152	276.937	63.445	410.082	9.755	70.915	52.339	81.343	72.834		14.706	526.054	73.419	212.189	41.3	26.335	71.808	111.894	200.807	67.652	236.697	50.532	17.595	364.211	71.141	109.906
15.803	244.21	15.109	34.339	28.421	62.238	39.606	40.415	45.598	57.296	48.49	15.8901		204.368	54.707	14.896	32.041	299.082	46.593	19.821	75.47	175.052	58.504	41.577	14.9109	269.255	63.353	409.53	9.954	69.099	53.794	77.398	71.152		14.848	526.681	70.42	208.695	39.778	30.185	67.72	109.144	198.34	69.879	236.828	51.3	18.689	366.601	71.492	110.366
15.893	241.906	15.644	33.963	30.521	60.914	40.75	38.198	45.924	57.473	51.087	16.8373		206.474	52.326	14.778	33.603	295.21	46.797	19.691	75.011	180.201	57.889	38.652	14.6108	273.378	64.163	390.076	11.091	71.141	55.429	76.912	65.404		14.477	526.909	67.031	211.965	38.547	31.706	66.035	107.631	195.785	70.19	240.075	52.476	19.89	366.389	73.702	116.604
15.983	246.55	16.681	31.959	28.994	60.385	37.006	39.426	44.758	56.685	50.538	16.6058		208.397	50.751	17.033	31.105	320.683	49.107	18.989	76.405	177.814	59.283	39.161	15.489	270.143	63.026	398.055	10.762	70.186	55.117	77.114	66.911		15.386	525.227	66.73	215.749	38.778	35.81	64.793	107.523	193.537	69.516	239.036	51.299	19.522	363.105	72.532	120.887
16.074	251.112	17.546	32.658	28.256	60.227	35.999	40.167	44.457	53.851	49.756	16.1701		210.433	52.312	17.845	33.694	329.484	47.057	17.945	79.044	173.054	57.645	36.232	14.2155	265.923	65.326	396.605	10.169	71.066	52.008	81.31	68.138		14.747	526.643	63.75	219.76	41.427	40.101	66.686	108.044	190.027	70.778	236.418	52.054	20.193	366.267	74.306	127.893
16.164	260.283	17.016	31.831	27.293	59.583	34.222	42.645	45.812	50.405	50.408	15.6334		215.249	50.037	18.736	33.946	315.043	47.77	18.702	79.728	174.839	56.856	34.619	14.6725	261.134	60.686	381.668	10.419	72.128	48.92	83.651	68.83		13.833	526.202	63.835	216.827	40.363	40.212	70.641	107.205	188.203	70.982	238.696	52.796	20.132	369.471	75.934	135.508
16.254	266.789	17.374	31.556	26.39	62.525	33.903	44.45	45.808	46.777	51.893	15.8105		220.163	49.166	19.053	34.737	315.302	46.334	18.501	76.084	167.348	58.124	35.769	15.0282	254.359	60.868	391.893	11.068	73.356	47.578	85.624	68.442		13.804	534.091	64.654	219.639	42.543	42.718	69.446	106.017	186.394	71.131	237.199	54.706	22.352	373.908	75.834	134.908
16.345	267.527	17.561	30.129	26.907	64.841	35.673	43.635	46.933	43.441	53.034	15.7207		226.091	49.843	17.369	35.281	322.867	45.917	18.388	77.889	164.013	59.846	36.897	16.9052	260.193	58.433	421.982	10.092	75.183	46.24	86.739	67.436		14.544	538.686	62.628	214.024	42.061	45.761	68.931	105.827	183.786	70.635	236.572	55.601	23.513	387.009	77.83	133.407
16.435	274.543	19.491	30.373	28.149	67.511	34.036	38.787	51.411	45.143	55.547	15.3166		229.259	52.586	17.034	34.346	337.447	46.559	18.327	78.948	169.428	57.46	36.924	16.5544	262.565	57.85	416.866	11.032	74.006	45.841	87.403	66.174		15.437	542.541	63.613	220.094	41.038	47.666	70.127	104.454	178.116	72.394	236.459	55.012	25.071	400.259	77.649	132.833
16.525	285.353	19.025	30.672	27.616	67.638	35.89	38.617	52.492	42.761	56.654	15.1791		234.511	51.503	15.666	35.629	297.245	48.096	18.674	77.219	169.688	52.982	34.749	17.3132	260.054	59.864	407.359	11.093	74.353	47.22	87.015	69.527		16.485	549.916	63.339	224.06	40.139	50.089	69.602	107.966	179.15	73.183	237.128	55.007	26.165	402.129	75.785	136.328
16.616	289.598	18.689	29.944	27.415	67.944	38.289	36.542	52.115	46.783	58.569	16.0861		244.45	51.667	15.348	36.083	281.521	48.688	19.023	77.216	175.463	53.661	36.493	15.2427	252.68	61.294	395.39	11.821	73.413	46.564	88.642	67.218		15.145	547.443	63.056	227.037	39.441	55.047	69.684	112.56	184.197	76.176	242.265	53.001	26.137	411.924	75.958	137.538
16.706	291.121	18.193	30.2	26.956	66.07	34.953	37.78	51.778	49.943	60.382	15.4632		242.21	53.346	15.184	36.08	271.428	48.18	19.517	78.992	179.722	53.654	35.788	16.9195	246.111	63.368	388.237	12.06	75.341	46.33	87.96	68.473		14.169	549.18	63.67	236.399	40.097	57.146	69.786	111.827	185.152	77.97	246.682	54.742	26.181	424.585	76.826	137.124
16.796	287.086	17.965	31.537	26.835	64.429	33.802	36.161	53.138	53.244	63.842	14.5591		253.43	54.232	16.182	37.281	276.248	49.014	18.31	78.598	178.687	56.323	37.549	16.719	239.725	65.249	402.192	11.182	76.048	44.598	89.458	70.144		14.561	542.865	63.995	246.612	40.028	56.46	70.259	112.881	190.687	81.938	255.604	51.443	26.041	430.317	76.261	138.366
16.886	276.732	17.831	33.644	28.121	66.386	33.684	41.744	53.526	51.55	65.308	15.5596		245.611	52.781	16.052	36.059	280.774	48.604	17.762	80.4	181.403	56.061	39.195	16.5843	239.142	65.536	402.199	12.054	75.393	43.95	90.183	69.208		14.066	534.526	64.573	254.238	39.549	52.51	73.661	114.93	200.768	85.782	263.692	48.973	26.612	440.05	76.111	145.676
16.977	267.306	17.98	34.109	30.381	67.956	33.436	42.622	54.931	50.378	66.142	15.7589		248.088	54.184	15.816	38.296	302.933	47.106	18.713	81.04	181.813	58.082	39.294	15.1881	244.25	64.634	407.497	11.57	81.951	45.228	91.168	66.523		14.132	545.089	63.501	256.881	40.771	49.572	79.346	117.2	205.398	87.559	272.63	46.174	27.065	455.162	78.221	150.712
17.067	270.484	19.043	33.48	30.456	69.843	34.45	42.124	54.134	51.228	70.284	16.2504		258.356	56.006	16.179	38.754	305.313	50.361	18.491	82.454	185.645	58.017	42.323	17.373	241.608	62.283	431.504	11.502	76.996	45.891	93.748	67.722		15.674	562.414	62.003	257.34	40.874	48.561	80.653	117.848	204.03	84.497	276.048	45.789	27.02	469.446	74.391	154.989
17.157	272.382	20.239	34.287	29.614	72.547	30.448	35.754	55.037	54.863	72.361	17.3692		272.781	54.141	16.136	40.663	314.303	52.851	18.81	83.067	178.703	60.061	46.843	17.2083	253.403	65.347	447.124	12.461	74.418	46.519	97.59	67.496		14.625	584.46	67.196	251.021	43.824	49.829	79.681	120.736	215.379	83.384	286.779	42.652	25.361	481.305	74.184	158.821
17.248	269.82	20.818	33.069	29.108	72.487	30.404	41.165	55.157	54.287	71.914	17.3834		278.517	54.377	16.282	42.642	310.026	53.01	19.482	80.413	182.814	63.054	46.678	16.2623	263.623	63.475	469.378	11.759	74.232	48.57	98.091	65.834		14.694	584.897	69.993	246.178	42.074	48.841	78.487	120.558	215.946	82.777	295.056	41.825	26.358	508.512	75.562	152.377
17.338	263.908	19.491	34.268	30.696	74.057	29.709	36.212	57.242	55.278	73.105	17.6671		283.468	56.243	17.643	42.325	302.378	53.158	17.312	79.433	182.068	60.56	45.94	16.52	271.807	59.27	498.307	11.358	71.929	49.204	105.643	67.903		14.814	588.718	69.614	247.006	41.499	48.51	77.19	124.061	218.004	81.961	302.96	42.646	27.403	527.583	71.937	149.882
17.428	263.107	19.099	33.786	33.585	73.135	29.791	35.381	56.424	57.488	71.877	18.8519		276.124	55.174	17.009	42.754	297.496	53.429	17.501	77.915	183.398	60.691	44.919	15.4375	270.171	59.687	517.16	10.951	70.543	51.364	104.397	68.527		15.005	593.677	72.028	245.881	39.914	48.477	78.052	126.009	222.079	77.793	302.701	44.912	25.503	527.4	67.463	145.837
17.519	261.442	19.565	35.66	34.359	74.497	31.006	36.341	52.754	55.337	71.982	18.9751		271.674	52.238	16.968	43.737	294.47	53.074	17.92	76.82	178.646	64.44	47.744	15.8447	270.607	61.177	529.937	10.366	72.312	51.487	108.668	68.131		15.718	588.642	72.263	234.633	43.419	48.705	71.488	128.614	232.714	76.056	310.273	46.112	26.424	536.98	68.594	148.92
17.609	258.524	19.167	36.02	35.163	75.594	30.613	35.1	53.133	55.415	70.763	19.6415		277.361	55.541	15.705	43.691	292.285	49.25	16.678	74.32	184.666	64.745	48.305	14.371	264.494	61.165	542.936	10.484	70.824	50.946	112.234	69.35		17.184	579.468	75.415	230.718	43.583	50.354	72.623	129.672	244.368	76.673	309.516	44.583	26.662	547.562	66.038	153.684
17.699	255.071	20.318	35.976	34.939	78.058	31.916	33.706	53.802	53.024	71.224	20.8897		271.152	53.509	16.628	44.539	281.14	47.302	17.181	72.616	184.19	66.023	46.708	14.6197	264.123	62.584	546.293	12.189	74.645	50.487	109.67	72.264		18.557	563.064	78.221	230.73	42.47	49.424	69.43	128.13	247.436	75.595	309.438	43.914	25.063	548.379	63.808	156.932
17.79	249.678	19.735	36.212	38.802	80.169	31.15	35.742	56.001	52.743	70.373	19.5424		277.588	52.596	15.756	40.146	271.604	47.296	17.608	74.088	189.405	68.213	45.69	14.8717	255.536	62.824	529.113	10.819	78.076	52.353	112.398	71.843		18.638	560.957	77.406	233.094	43.17	48.708	72.769	128.988	250.85	75.755	307.527	45.927	23.979	543.142	68.457	155.811
17.88	246.427	20.615	38.903	38.582	79.738	31.52	38.364	58.564	49.63	68.589	18.17		281.093	53.309	15.288	43.448	270.565	47.992	20.454	73.184	178.926	67.206	45.876	18.7187	258.259	66.939	513.409	11.14	81.125	50.942	115.956	71.372		16.723	567.692	81.658	238.263	41.1	51.086	72.931	130.905	258.003	74.451	307.865	47.746	23.366	543.992	66.142	155.742
17.97	248.625	19.406	39.149	35.393	79.365	35.248	38.153	51.837	48.588	70.722	17.5304		279.49	57.046	16.938	45.851	275.346	48.902	19.718	72.644	173.955	65.041	50.866	19.1884	264.305	66.316	492.447	11.244	77.864	48.825	116.182	69.057		18.106	569.992	84.525	239.126	40.75	50.689	74.465	131.421	263.936	75.999	302.837	51.561	23.304	533.201	62.712	149.499
18.06	250.64	18.747	38.243	35.049	78.232	33.41	36.495	52.799	49.934	70.107	16.1629		273.832	56.788	16.824	47.857	270.479	48.509	18.908	75.819	169.69	63.515	53.375	18.3104	260.304	67.885	472.602	11.849	76.606	48.879	124.528	68.929		18.655	559.424	85.851	232.877	44.005	53.114	76.837	130.934	259.979	80.566	298.494	53.749	22.098	528.639	63.479	148.216
18.151	254.104	18.291	39.83	35.645	77.421	35.089	37.987	49.798	52.231	67.08	15.9828		270.941	57.845	17.466	49.116	279.288	49.759	18.926	78.944	170.537	63.358	51.094	17.8932	266.501	67.508	471.125	11.523	76.099	50.508	125.646	66.104		18.941	546.385	85.768	224.623	44.966	53.005	80.127	131.749	254.193	80.315	288.025	54.489	22.216	525.586	61.741	154.45
18.241	259.853	18.97	39.599	36.171	76.663	35.379	39.543	53.978	47.051	68.387	16.5434		269.539	58.141	17.402	47.34	281.545	50.071	19.523	77.326	173.057	63.282	47.677	17.1547	269.051	66.807	473.267	11.096	74.492	51.78	126.853	65.416		20.532	540.825	84.722	219.186	44.968	56.776	78.222	132.89	257.61	79.546	286.551	53.957	21.573	513.155	56.61	155.302
18.331	260.129	18.926	40.819	36.876	80.154	35.875	43.696	57.116	48.111	68.837	15.7978		269.858	57.653	17.897	51.187	281.775	50.502	18.47	77.49	177.895	65.022	46.951	17.0333	267.949	70.94	497.737	10.763	74.886	55.994	129.653	61.843		18.174	544.875	87.45	214.192	47.498	54.896	80.892	134.912	264.434	74.677	282.502	56.768	22.256	504.096	54.963	162.055
18.422	262.424	18.914	40.26	37.479	77.883	37.216	44.466	59.414	47.172	68.76	15.2621		267.4	60.196	19.415	51.309	285.672	53.654	18.477	76.603	177.912	63.94	46.07	16.353	254.615	71.492	502.568	10.998	71.673	56.331	130.902	59.781		18.928	544.795	88.56	219.706	48.2	57.887	80.208	139.278	260.56	71.125	287.944	56.517	22.679	487.559	56.114	165.207
18.512	266.139	17.368	41.791	37.021	72.64	38.858	43.145	62.17	50.079	69.738	14.6488		263.316	59.924	18.508	47.669	295.264	54.871	18.417	74.214	190.34	63.053	47.479	16.4654	244.261	72.539	511.409	11.663	73.377	54.989	127.112	56.485		18.546	531.967	91.226	220.414	46.714	57.69	81.951	133.496	250.533	71.576	296.171	56.172	22.33	463.38	58.502	171.07
18.602	268.672	18.536	41.228	36.418	69.349	38.774	44.557	61.873	51.022	71.032	14.1207		260.86	55.057	19.599	47.679	304.604	54.135	19.453	74.006	190.513	61.691	49.853	16.9052	238.234	74.664	518.732	12.912	73.781	55.234	125.319	56.314		19.49	524.397	95.823	225.076	46.021	56.941	84.171	137.122	233.304	78.999	294.07	58.352	21.12	444.228	60.14	173.984
18.693	271.173	19.12	40.723	34.623	70.223	41.443	44.296	59.743	54.769	70.064	15.1196		262.773	56.569	18.34	47.155	305.335	53.453	19.569	74.354	192.957	59.501	49.835	17.5874	235.055	75.085	519.848	13.023	75.023	54.212	124.654	54.982		19.499	523.823	96.571	221.709	46.784	58.719	84.763	142.641	230.793	84.948	294.946	59.501	20.579	433.977	61.242	181.9
18.783	276.65	18.999	39.59	35.989	70.863	38.193	45.513	59.063	55.519	68.484	15.3132		269.26	56.063	18.019	44.011	308.259	53.538	19.171	74.747	195.686	62.442	48.005	17.7648	228.274	77.208	531.222	11.824	81.803	52.121	120.807	56.318		17.722	531.042	95.671	221.531	48.035	58.372	87.214	143.908	233.405	84.089	296.728	62.295	20.327	441.712	62.586	184.413
18.873	285.465	18.145	39.815	35.106	69.284	39.449	43.792	59.343	56.175	69.729	15.5885		277.465	56.029	18.757	40.85	312.143	57.863	19.317	74.912	192.744	61.886	43.463	20.6622	231.019	78.087	529.703	12.131	84.037	53.501	115.025	54.554		17.228	544.634	92.458	225.84	50.419	60.04	86.984	148.683	233.298	77.849	301.443	61.016	19.484	455.188	59.41	184.041
18.963	292.385	19.15	39.999	37.039	70.513	39.188	43.978	60.588	55.868	70.26	15.7201		275.926	57.542	19.483	42.336	327.61	57.615	19.411	75.184	188.813	64.67	39.781	18.9608	233.254	79.169	521.229	12.387	87.227	50.493	113.465	56.565		15.744	544.813	85.083	230.641	49.664	58.667	86.83	143.561	234.068	74.153	301.883	62.61	20.038	458.018	61.384	185.565
19.054	301.978	19.43	40.223	34.292	70.248	38.89	46.922	59.544	56.658	72.15	15.2475		281.2	55.847	20.519	42.291	332.205	61.298	20.015	76.135	186.875	62.79	40.705	19.2386	232.692	80.669	528.44	13.857	87.906	49.931	113.936	55.459		16.958	543.65	78.337	225.383	47.288	60.045	88.791	146.308	233.625	76.218	301.049	65.625	19.904	461.595	62.406	181.718
19.144	314.523	19.742	40.43	35.26	69.69	38.684	48.92	60.492	57.494	70.911	15.3279		289.375	57.455	22.624	44.292	339.241	60.872	21.538	75.649	191.695	64.631	45.704	17.7022	230.487	78.444	525.614	15	89.408	49.09	110.337	57.071		16.5	547.185	76.005	224.922	48.946	61.566	91.353	157.495	230.756	78.194	297.152	62.953	20.416	465.967	64.04	184.166
19.234	318.61	20.985	39.815	38.065	75.519	43.163	51.966	60.885	57.607	69.309	15.4737		288.673	55.665	21.885	44.826	344.408	64.693	20.969	74.516	198.116	61.619	46.493	18.3369	232.501	78.911	518.311	14.897	89.193	51.046	111.992	56.34		14.818	543.221	75.797	235.76	50.99	58.647	93.905	166.051	235.821	78.847	296.749	62.385	21.548	466.048	69.546	196.372
19.325	323.517	19.856	38.398	40.67	78.094	40.208	51.354	62.216	60.41	71.146	17.0537		276.05	58.748	21.741	43.947	346.595	62.716	21.67	70.932	205.125	59.327	44.511	19.2694	231.691	80.655	520.801	15.042	87.272	51.522	107.839	56.305		15.885	542.319	75.271	241.264	50.867	59.101	94.509	162.348	232.708	81.789	294.601	59.584	22.48	467.971	70.51	198.552
19.415	329.312	20.203	39.945	41.116	78.356	42.424	51.407	63.645	56.909	74.457	17.5835		276.181	59.295	22.574	43.097	347.441	66.864	21.236	67.876	221.539	57.578	43.336	17.2393	225.78	83.431	539.215	16.553	88.007	49.792	103.236	55.153		14.423	547.461	72.675	239.4	50.135	57.681	103.63	163.834	235.569	80.949	298.51	60.388	25.254	458.273	75.31	208.28
19.505	331.985	19.827	39.007	42.102	80.738	40.956	48.445	64.015	58.345	75.218	16.3163		274.959	60.681	23.233	42.048	345.964	66.782	22.076	67.063	224.39	61.152	41.743	17.3925	220.68	79.8	553.833	16.725	95.458	50.359	104.496	56.35		14.545	563.963	74.64	239.488	52.362	55.041	104.587	162.499	242.84	84.272	298.72	56.589	24.882	456.265	73.586	212.167
19.596	330.027	21.354	39.086	39.849	80.809	43.329	48.057	62.964	59.135	73.956	16.1359		266.821	59.66	25.257	42.487	348.769	63.154	22.786	69.172	220.418	61.159	41.633	17.4193	220.55	79.36	557.166	16.193	98.778	52.777	104.901	59.826		15.755	567.26	76.563	244.814	48.594	54.296	104.335	160.526	247.344	82.175	305.888	55.634	26.57	465.542	75.946	215.207
19.686	329.591	22.631	37.046	39.243	81.837	43.148	46.521	60.896	58.872	72.721	16.3716		265.687	56.744	23.811	43.135	356.292	63.975	21.906	68.55	212.818	62.775	42.952	16.6653	220.034	77.467	565.067	17.301	95.255	53.168	104.188	63.762		16.48	562.551	77.729	253.701	49.563	52.595	106.258	154.938	256.814	78.605	304.718	54.618	25.407	468.286	75.662	218.457
19.776	328.216	21.933	35.808	37.812	85.612	43.919	45.918	65.217	59.259	71.642	16.5646		261.719	59.567	22.782	44.997	356.593	65.992	22.166	66.042	214.08	62.775	42.146	16.6206	228.859	76.319	568.577	18.15	93.907	52.437	104.323	69.434		15.19	563.275	78.25	263.975	49.574	51.853	108.878	159.805	264.861	79.866	307.505	57.123	26.277	484.847	74.985	219.28
19.866	323.533	21.805	37.025	37.757	89.932	44.11	43.354	67.945	57.845	67.162	17.3162		270.237	62.655	23.997	46.778	356.985	66.107	21.544	65.736	209.742	61.814	44.806	17.4812	221.967	75.062	558.417	18.079	98.939	52.34	103.967	69.445		15.259	559.774	79.549	277.018	48.738	52.664	111.793	156.252	258.306	80.988	306.616	55.438	29.956	496.721	73.418	224.887
19.957	320.92	23.631	36.305	40.573	92.685	41.299	42.706	66.502	58.815	65.789	18.6212		267.71	60.08	24.247	46.124	360.073	68.668	21.829	65.355	200.145	62.428	42.241	15.7779	228.331	76.669	555.645	16.441	100.262	54.34	104.544	71.805		15.688	566.369	81.724	293.236	47.904	55.043	112.905	156.743	252.128	83.087	309.881	53.782	29.821	506.043	75.111	223.309
20.047	322.549	22.947	36.085	41.018	94.502	40.004	44.155	67.431	60.516	69.051	18.6174		259.403	58.812	25.477	50.105	358.977	64.675	21.582	63.029	195.777	62.334	46.938	17.6553	232.486	75.832	562.14	14.871	101.077	53.659	107.55	74.605		15.134	568.156	82.094	314.739	47.774	54.437	112.994	156.192	256.215	82.786	307.137	53.539	30.863	523.156	82.249	221.787
20.137	326.738	21.593	35.955	41.159	93.881	37.48	44.553	72.292	59.258	72.506	18.4928		254.946	56.946	25.116	47.118	370.697	66.655	23.189	64.683	203.995	58.207	47.38	16.2878	237.143	73.05	572.128	15.005	101.496	53.507	99.884	82.785		16.922	567.259	82.569	343.047	49.297	54.039	113.67	150.743	271.659	84.958	303.13	51.553	29.967	533.652	80.498	219.755
20.228	333.267	22.367	39	43.191	94.754	40.063	45.955	68.505	56.538	73.558	18.1623		251.709	53.898	25.015	44.614	356.514	64.849	22.317	63.388	202.048	56.716	52.65	16.6948	232.787	69.475	575.19	14.745	101.478	56.058	101.842	79.535		19.014	561.323	84.082	357.206	47.792	53.617	115.679	151.718	297.151	82.895	304.394	51.048	29.283	549.776	82.629	215.72
20.318	339.024	21.2	37.505	45.053	93.66	40.002	46.819	68.067	56.981	75.62	18.0942		247.523	53.904	26.392	46.748	350.769	62.648	21.534	63.39	210.178	57.64	54.756	17.1358	228.006	66.235	585.977	15.754	100.373	56.352	105.49	77.61		20.416	560.474	83.482	359.451	49.061	54.621	112.769	152.653	290.688	77.98	298.888	53.816	29.07	562.91	81.812	214.1
20.408	334.617	22.887	36.575	46.52	92.936	39.507	46.126	65.048	58.788	78.731	19.1668		248.017	55.455	25.911	51.515	341.522	63.127	21.534	63.603	215.946	55.739	51.704	18.1565	222.97	64.897	595.103	16.262	105.921	54.692	106.221	80.544		20.885	551.215	84.513	360.793	49.319	54.56	118.058	151.218	296.068	80.327	291.276	54.463	28.532	562.321	81.111	212.918
20.499	344.403	22.948	36.235	47.942	96.363	41.351	45.064	64.46	58.379	75.879	18.6545		245.004	58.607	25.157	53.729	332.495	62.134	21.537	64.608	220.497	55.969	51.707	15.7123	214.037	64.143	589.096	16.567	101.954	55.876	112.02	82.272		21.527	551.836	88.548	360.724	50.51	53.967	118.872	148.985	284.471	78.962	289.105	54.236	27.194	577.363	78.252	213.474
20.589	347.571	23.569	38.12	49.416	94.86	43.343	44.125	62.927	57.695	77.208	17.8163		245.198	57.71	24.11	54.138	333.779	67.13	20.213	64.052	210.305	57.953	50.208	16.6753	206.071	63.896	586.16	16.583	96.198	53.243	119.98	84.527		20.262	568.709	90.543	355.626	49.03	53.491	119.332	153.233	288.39	77.421	288.482	56.842	27.446	588.338	76.169	218.846
20.679	346.282	25.136	39.557	48.914	94.206	42.175	44.876	66.451	58.202	76.475	17.9107		244.827	57.443	24.989	55.076	324.379	68.899	20.078	65.252	180.238	59.981	47.657	18.9362	206.578	64.81	578.262	15.467	94.021	55.111	125.244	86.783		21.011	568.617	91.849	362.207	49.193	52.728	117.507	152.371	305.847	80.472	283.535	52.367	27.039	596.519	82.024	221.711
20.769	348.521	24.317	41.163	47.02	95.717	44.857	43.671	67.18	54.715	74.404	16.8927		256.631	57.227	25.609	52.372	321.336	71.085	19.593	63.98	177.797	61.782	50.406	18.71	203.103	63.186	584.478	15.172	90.667	56.287	130.496	87.665		22.943	557.823	93.093	359.513	53.84	51.646	117.46	149.362	303.99	82.436	289.308	53.228	26.269	591.238	81.571	228.069
20.86	350.498	25.746	40.915	47.146	100.715	45.654	42.187	68.731	55.255	73.303	17.1011		259.278	57.002	26.04	53.107	315.981	69.618	19.949	62.883	182.311	65.907	47.993	19.2033	208.398	62.042	587.314	14.929	91.615	56.512	130.439	88.237		22.47	545.209	92.545	365.344	51.649	48.527	118.824	158.684	312.001	84.414	290.767	59.093	26.239	597.198	81.252	237.549
20.95	341.545	24.603	42.088	45.287	105.127	46.505	42.693	69.235	53.667	72.043	17.236		269.82	61.351	24.543	50.829	303.692	65.943	19.689	65.914	204.914	70.569	48.572	19.8395	208.26	60.208	581.058	14.493	89.552	57.108	130.014	91.631		21.462	551.485	94.921	372.081	50.752	47.06	118.263	164.385	306.179	83.58	280.742	56.733	27.195	592.435	84.367	239.426
21.04	334.22	25.89	44.33	47.305	103.678	49.613	41.134	69.531	52.284	74.296	16.5599		269.854	64.252	25.807	51.906	296.731	67.222	19.646	69.418	235.083	75.161	51.21	21.9412	207.886	63.213	574.121	15.371	87.189	58.74	130.392	93.368		23.56	551.594	93.399	368.409	53.522	47.929	114.587	165.009	306.465	81.046	281.354	54.653	28.971	573.403	89.374	235.659
21.131	329.885	25.368	45.328	46.589	101.878	51.053	42.214	66.898	50.492	73.406	16.6089		265.004	63.798	25.1	51.561	298.687	64.111	18.951	70.932	244.316	73.776	51.393	20.5773	205.691	65.862	580.304	14.442	87.73	57.951	129.303	96.049		22.298	560.827	97.264	368.24	57.841	47.635	113.226	175.056	311.087	81.188	281.323	54.146	30.753	555.648	87.455	233.096
21.221	331.356	25.299	47.541	46.888	96.573	50.697	46.448	62.339	51.2	73.248	17.0044		258.446	67.023	25.842	49.805	311.532	59.079	19.374	72.83	243.109	75.713	55.851	20.2396	205.654	69.09	595.286	14.359	86.137	58.984	134.623	99.547		24.266	591.847	99.02	377.106	63.277	45.872	117.355	177.32	313.494	80.24	275.513	55.776	33.268	545.166	90.213	235.094
21.311	330.053	24.039	47.795	43.298	93.897	51.057	46.438	63.992	51.937	72.582	17.647		256.66	67.201	25.07	47.746	312.622	58.097	19.217	75.839	233.105	75.071	60.648	22.7954	212.293	69.834	590.843	14.598	85.719	58.579	138.499	100.034		23.331	609.109	103.699	375.475	67.45	48.495	117.719	176.842	295.99	84.27	269.032	57.139	34.303	529.932	90.308	237.75
21.402	329.697	24.453	44.519	42.887	92.318	49.297	47.249	63.994	57.808	71.83	17.9741		259.663	68.359	25.643	48.039	326.389	60.317	21.088	75.39	218.322	72.567	56.434	23.2382	216.344	71.895	591.373	14.734	84.143	58.772	138.758	98.847		25.939	621.316	103.857	371.329	69.718	48.632	113.375	179.616	280.936	88.602	265.142	49.414	34.758	523.829	91.943	243.899
21.492	330.501	25.63	43.576	41.367	91.038	48.088	50.656	62.131	59.133	72.359	17.8236		262.274	71.031	25.772	46.883	338.07	61.044	22.504	77.108	218.389	72.586	52.746	22.2044	220.392	75.758	596.717	14.739	87.88	60.07	145.006	97.417		25.993	617.511	102.22	374.321	71.655	51.721	111.517	182.412	269.376	85.636	259.484	51.659	32.348	519.605	91.091	248.315
21.582	335.531	24.053	41.757	42.074	88.222	48.646	53.365	63.158	59.742	74.001	17.4496		276.716	76.606	27.996	51.061	334.181	62.423	23.656	78.942	222.175	75.807	51.661	22.1119	226.011	76.69	587.502	16.057	85.655	62.23	140.292	99.18		24.781	607.987	100.684	369.023	72.787	56.512	111.786	185.314	265.584	85.32	255.558	52.505	33.099	515.534	93.013	249.201
21.672	340.912	24.025	40.774	41.801	85.675	51.747	55.153	62.925	57.353	73.788	17.9544		291.129	78.276	26.947	51.479	336.852	64.763	23.853	79.161	227.602	73.683	48.335	21.6743	234.635	79.814	587.835	16.52	82.872	62.257	134.962	101.319		26.416	593.77	98.211	368.78	79.568	55.722	115.277	183.594	263.872	87.767	257.391	52.122	33.893	519.308	93.066	250.141
21.763	349.638	23.306	41.544	40.813	87.086	50.975	54.85	59.093	55.221	73.579	18.9544		292.004	81.245	25.738	49.134	325.451	64.125	24.454	77.823	225.061	74.657	55.326	18.5616	235.793	80.554	580.902	16.054	83.227	60.269	134.361	103.614		25.757	582.634	98.619	365.188	83.864	58.068	119.273	181.093	253.546	85.243	259.571	54.586	36.281	525.682	98.932	251.884
21.853	361.796	23.194	42.847	38.284	90.241	49.681	54.706	60.161	55.455	73.297	17.7292		287.336	79.653	26.727	51.087	330.263	67.18	24.369	75.318	222.207	74.765	56.045	21.5778	243.379	83.13	567.343	16.666	84.321	59.962	134.964	104.641		24.84	588.288	95.128	351.372	86.002	59.02	120.446	185.153	246.345	79.484	268.366	57.02	36.977	538.655	101.474	254.382
21.943	371.496	23.294	42.728	37.49	91.306	50.908	54.607	58.178	56.649	71.48	18.2002		281.303	79.091	26.815	52.479	329.395	69.488	24.625	73.835	220.383	73.45	54.531	23.1325	248.275	83.483	560.469	16.529	84.556	58.331	133.254	105.309		25.36	594.293	90.37	346.476	85.134	60.237	120.407	191.78	236.113	76.464	277.58	59.009	36.068	548.395	102.433	252.919
22.034	377.384	23.962	41.88	39.718	89.918	49.508	54.786	55.929	56.139	71.562	20.1729		273.215	81.851	27.021	50.701	337.225	69.515	25.616	72.519	213.092	72.196	54.297	20.2847	249.24	81.847	555.903	17.027	81.078	59.649	135.956	104.231		26.296	609.677	86.723	336.019	83.291	61.066	122.891	194.046	228.084	76.84	279.558	58.14	35.195	558.832	107.988	252.512
22.124	384.962	23.424	42.905	40.089	92.064	48.753	55.713	51.86	56.939	71.823	21.4832		272.274	80.337	28.907	51.949	359.336	67.988	25.058	70.291	208.117	71.39	56.596	20.7517	241.856	83.262	558.171	18.765	75.762	57.827	134.226	103.683		27.959	633.483	87.541	328.891	82.883	61.503	122.393	203.616	228.799	75.366	282.395	55.512	33.663	572.735	107.94	248.027
22.214	385.031	23.347	44.729	40.438	93.713	49.511	58.291	52.148	58.967	73.41	21.6761		260.68	77.689	30.34	50.081	372.734	64.093	22.328	69.131	204.217	70.841	54.2	21.4672	245.983	83.304	582.173	19.929	81.173	58.101	137.621	106.912		27.271	652.756	87.822	330.924	85.805	64.814	121.849	204.691	229.677	75.121	281.9	56.67	31.976	602.356	108.157	242.439
22.305	383.182	24.628	45.909	39.73	91.732	52.473	59.015	54.624	58.841	73.649	22.6346		257.503	73.718	30.705	48.57	379.233	60.731	23.174	71.43	195.808	69.582	51.849	21.1607	247.205	84.045	557.275	20.669	83.299	55.886	138.701	101.313		25.611	668.547	85.586	341.375	94.703	71.083	120.64	211.616	220.629	81.391	288.284	56.367	33.316	619.495	110.571	245.896
22.395	383.199	24.021	45.825	38.199	92.471	49.303	61.747	59.494	57.518	75.704	22.8975		255.535	70.778	32.374	47.55	392.904	62.392	25.588	72.728	190.055	67.428	53.765	20.7239	239.749	83.283	543.422	20.903	88.296	57.016	135.706	102.246		24.793	668.776	83.674	345.856	98.823	74.893	127.54	206.489	222.027	75.491	299.189	55.92	32.812	636.767	112.513	251.728
22.485	386.512	24.209	46.023	40.331	93.346	50.41	63.123	63.908	56.184	76.756	21.4164		258.929	68.429	34.221	46	410.053	62.737	27.105	68.73	224.167	66.185	54.416	20.4194	235.817	79.37	544.958	22.082	86.335	58.006	135.108	98.66		25.477	675.325	87.534	355.961	95.783	73.174	122.252	205.027	225.995	73.079	303.578	60.964	30.523	643.798	115.465	255.538
22.576	389.794	24.128	46.964	42.957	91.815	47.888	62.043	61.117	54.21	77.972	21.107		264.037	68.379	34.101	46.242	413.241	65.39	28.489	68.059	228.364	62.731	56.584	19.7514	236.074	82.164	558.241	20.782	82.893	56.88	135.296	97.641		25.77	681.415	88.946	356.828	96.578	74.035	121.508	202.656	226.484	73.945	308.368	60.737	32.093	647.704	113.989	257.187
22.666	392.635	25.048	47.679	48.23	89.295	48.902	59.84	61.304	55.978	79.625	21.1775		265.058	68.577	32.832	49.069	415.814	66.931	27.967	68.453	228.371	63.086	56.68	21.3088	236.475	89.732	595.371	21.791	80.677	55.512	129.633	99.63		24.521	695.792	87.763	362.805	93.372	72.755	127.489	198.682	216.569	73.314	306.243	65.783	33.661	657.998	115.687	258.552
22.756	401.601	26.426	47.195	48.942	89.083	48.246	58.689	62.697	57.773	81.465	19.9443		269.228	68.569	30.15	47.76	413.793	67.499	26.385	67.99	224.691	65.053	56.463	20.2752	234.634	90.904	618.14	21.733	83.281	56.643	130.358	101.205		24.308	694.977	84.062	358.821	90.67	73.241	126.029	199.545	221.175	73.133	303.19	67.52	34.617	666.108	119.11	261.96
22.846	410.531	27.408	49.279	51.587	86.99	47.84	58.788	61.667	59.186	84.373	20.5307		260.064	67.514	30.012	48.05	412.722	65.154	26.406	66.503	207.52	68.444	59.78	18.2446	238.397	89.536	611.654	21.677	84.881	56.999	128.485	101.336		22.906	691.664	81.248	370.573	87.215	71.602	131.864	199.446	220.388	70.695	304.239	67.68	35.475	673.749	112.154	274.918
22.937	403.648	26.612	48.646	50.564	88.714	46.523	58.849	63.339	61.602	84.202	21.4628		263.552	68.637	29.157	47.983	412.246	64.386	26.313	66.022	219.06	68.696	58.818	17.7635	236.068	86.903	608.81	21	87.48	57.924	125.267	102.279		21.188	688.905	77.376	379.285	84.286	68.898	132.918	199.401	228.729	68.243	315.669	69.699	34.872	684.424	110.593	282.085
23.027	392.36	26.209	49.9	49.547	89.664	42.678	57.253	67.648	65.895	82.185	21.2575		265.13	68.405	30.584	49.874	419.189	65.648	25.599	67.928	221.131	70.986	60.147	17.0719	230.735	87.329	610.171	19.695	83.335	57.738	126.61	103.157		20.142	696.84	77.522	394.051	81.646	68.362	132.515	193.49	240.714	72.807	335.947	69.408	37.501	691.238	109.539	282.872
23.117	378.984	26.344	50.541	49.471	90.951	40.631	57.655	61.855	67.9	81.619	21.7203		261.388	67.651	30.428	51.734	424.808	64.644	24.15	68.468	233.578	71.439	57.745	18.7646	222.275	84.741	609.605	18.533	84.057	57.605	122.064	104.459		20.923	705.178	76.721	402.25	78.486	66.153	136.206	184.266	255.9	73.078	335.22	70.393	38.21	688.764	108.934	280.309
23.208	372.638	27.809	52.071	49.552	93.114	42.263	60.615	63.199	68.46	78.832	21.1318		265.039	66.579	29.232	53.483	421.561	64.71	25.045	67.594	231.695	70.369	57.102	16.3303	228.316	82.661	614.565	19.293	87.999	60.527	118.782	107.792		21.906	717.485	78.434	416.899	77.851	66.036	132.065	174.755	266.356	74.832	332.964	68.756	40.473	705.228	107.16	279.714
23.298	365.273	30.433	53.977	50.719	93.766	43.844	59.159	65.608	70.793	74.811	21.6747		262.312	65.223	28.712	54.659	426.621	64.939	26.182	66.094	229.498	69.359	54.732	18.575	227.321	86.365	618.759	18.809	88.856	62.369	121.106	109.955		22.279	740.113	80.656	413.61	83.86	64.302	138.248	175.407	264.679	72.959	336.762	69.017	38.864	723.323	104.983	275.476
23.388	360.307	31.889	54.327	54.272	101.363	47.496	58.284	66.958	72.481	73.776	21.6074		269.041	67.526	29.101	54.273	434.761	67.399	24.346	66.798	237.205	72.516	51.747	18.7469	225.486	82.883	622.754	17.401	90.204	62.203	124.406	103.822		20.811	742.496	82.032	422.425	89.451	65.476	146.313	178.849	274.19	75.134	332.056	69.854	41.07	733.169	105.49	279.594
23.479	353.517	31.972	54.238	53.769	103.391	45.552	61.156	68.296	75.578	75.802	21.2475		258.307	72.054	29.037	58.646	438.335	68.924	23.457	65.019	244.594	72.915	49.047	17.6552	222.637	80.224	628.237	18.822	86.608	62.623	125.159	105.697		20.702	757.704	83.18	436.871	92.291	65.274	152.879	182.027	278.668	76.425	345.702	70.173	41.999	725.478	100.923	286.444
23.569	351.761	33.994	54.392	52.016	106.329	46.534	66.957	67.657	77.226	77.728	22.7071		252.778	72.445	27.616	57.248	434.693	70.359	23.566	64.637	250.665	71.694	51.66	18.957	222.345	77.307	621.206	19.253	82.384	63.271	126.983	104.893		20.856	757.059	84.576	450.06	87.048	60.116	151.915	191.411	286.641	79.168	352.232	66.892	42.801	696.364	102.259	293.465
23.659	354.642	33.363	55.097	47.241	108.855	47.457	70.849	66.729	77.746	78.076	23.242		251.952	71.15	27.619	59.653	409.553	73.542	23.72	65.512	258.203	68.655	50.893	18.6125	222.57	76.957	596.333	18.572	82.521	64.61	129.443	103.25		21.024	742.103	82.969	464.813	86.698	62.184	150.391	192.403	292.154	77.334	360.23	66.001	43.53	672.706	107.449	299.125
23.749	350.186	30.072	54.366	46.756	106.53	49.53	72.531	70.57	79.271	76.717	23.4452		245.538	71.924	27.047	60.344	436.109	74.85	24.185	66.15	268.143	69.094	49.432	19.6368	222.911	78.3	583.384	19.985	88.781	64.654	129.006	102.885		19.203	732.04	82.262	468.516	95.207	61.797	147.861	197.784	290.64	83.003	359.775	65.416	43.834	667.634	108.39	297.916
23.84	346.525	29.379	52.795	46.599	108.139	47.748	72.789	69.869	80.88	74.698	24.8689		239.999	73.728	27.149	61.443	438.954	76.897	24.906	65.058	276.295	73.282	49.117	19.389	223.147	78.21	582.205	19.416	89.918	65.089	128.841	110.486		20.431	727.174	80.262	457.412	103.95	59.299	143.84	196.65	296.391	83.556	343.097	70.918	45.154	686.936	107.113	291.877
23.93	339.782	29.044	52.647	50.138	106.823	49.88	73.091	69.78	80.069	77.267	25.0888		236.651	73.763	27.43	64.486	439.533	78.692	25.006	62.147	285.101	73.168	50.449	18.1591	221.172	82.406	590.38	17.777	91.491	69.587	126.464	121.239		21.324	722.291	77.48	445.008	102.189	56.928	137.032	206.09	301.947	87.583	341.407	73.596	42.81	698.767	103.622	290.402
24.02	330.404	28.149	51.571	48.674	107.019	48.385	70.548	69.487	74.929	78.946	25.5797		232.212	73.622	27.254	61.369	455.563	78.658	24.841	64.062	295.371	75.464	51.629	18.2653	221.935	84.86	601.952	18.093	94.277	68.938	124.817	127.055		21.072	724.429	80.078	428.866	99.586	57.167	137.481	205.75	307.597	86.295	339.424	72.546	41.171	701.144	101.917	290.724
24.111	323.28	27.785	52.76	47.461	112.19	49.65	67.6	69.629	72.053	79.925	27.6623		243.293	76.375	26.755	58.961	454.866	75.529	25.32	64.738	299.398	76.296	51.534	18.677	220.493	88.143	630.323	18.318	104.169	67.192	124.332	133.546		21.417	727.813	81.198	417.089	98.994	59.849	138.507	208.085	309.584	89.25	342.29	72.455	40.411	697.191	96.768	299.361
24.201	317.976	27.74	50.555	49.493	113.204	47.591	68.409	73.95	71.061	82.421	27.5712		247.577	76.987	26.788	57.168	458.091	74.235	24.501	65.342	311.564	77.406	52.965	18.4187	219.617	92.961	662.101	17.492	103.875	69.016	128.101	136.577		24.376	731.276	77.35	415.34	99.568	59.062	133.48	207.412	310.618	94.078	351.161	70.314	36.494	691.063	96.762	300.587
24.291	322.348	28.492	48.588	49.794	113.01	48.068	69.793	76.071	69.518	81.26	29.3111		248.208	76.692	26.963	60.728	465.83	76.225	24.941	64.687	322.938	82.55	52.982	18.3131	223.886	90.331	680.721	17.328	108.53	69.173	129.399	138.263		26.634	719.553	78.556	406.01	99.297	61.803	137.433	204.132	313.039	96.517	347.714	70.446	38.653	702.886	98.852	305.783
24.382	325.407	28.042	47.584	48.69	109.652	47.544	73.886	76.364	69.437	80.147	30.7671		251.547	78.638	27.002	60.345	470.44	76.712	28.596	62.616	332.345	89.027	56.099	19.8412	226.13	88.602	721.799	18.477	109.156	64.431	124.467	134.994		24.212	729.57	79.574	394.889	99.424	65.247	141.313	204.843	311.714	99.219	337.511	71.005	34.078	714.891	100.959	308.934
24.472	326.951	27.426	48.143	49.117	110.149	45.422	76.042	75.927	70.876	78.74	32.0131		256.447	81.705	28.181	61.202	485.408	74.089	28.625	62.428	345.683	89.558	58.654	18.1843	223.647	85.605	740.53	18.65	108.344	63.638	127.714	135.998		24.708	724.286	80.421	378.473	101.549	67.836	139.247	207.585	306.94	101.368	336.335	72.03	33.489	716.029	101.885	311.473
24.562	326.434	27.346	49.423	57.008	110.66	48.46	74.006	74.961	72.055	79.263	33.6248		261.97	83.412	27.968	61.489	494.958	72.408	28.429	61.863	355.349	88.453	59.137	17.9555	217.141	84.187	762.61	18.447	105.561	61.939	128.576	137.088		27.516	711.676	85.49	360.182	101.529	70.8	139.062	210.613	303.937	101.655	336.343	70.54	34.325	709.677	102.626	320.332
24.652	330.683	27.873	51.481	55.253	112.921	46.821	72.135	75.483	73.715	84.037	33.0061		275.226	83.044	29.028	58.071	496.637	73.869	28.721	59.151	361.011	89.568	59.276	17.6689	206.056	82.754	772.585	18.068	107.927	59.35	128.497	137.345		24.733	713.121	87.985	356.634	100.341	70.78	141.553	211.075	300.495	97.72	336.273	68.278	33.123	719.129	102.537	324.822
24.743	335.116	26.675	53.184	53.513	114.162	50.984	71.639	74.23	71.951	83.692	32.5232		275.573	81.995	27.676	59.801	502.4	73.104	28.772	58.056	365.662	91.097	60.945	17.8829	198.758	80.237	785.101	18.295	112.747	58.365	130.49	138.873		25.931	720.201	87.612	362.669	101.872	70.191	139.322	213.31	297.875	94.431	342.343	70.527	34.895	736.409	103.174	324.368
24.833	345.352	25.789	51.908	53.039	114.037	49.644	70.8	74.146	69.638	82.771	33.6628		288.229	85.458	27.142	58.434	508.514	70.538	28.494	57.737	359.379	83.331	61.786	19.9448	198.614	82.673	797.598	19.981	110.139	58.16	125.788	143.277		27.207	724.596	86.966	365.474	100.18	65.333	133.519	217.664	292.091	95.901	355.69	72.754	34.389	758.193	107.2	316.351
24.923	344.511	26.636	51.821	53.866	115.483	49.681	69.582	73.096	68.746	83.787	34.2944		292.631	87.74	29.415	59.079	504.711	69.77	27.337	53.927	354.191	90.081	63.273	19.6126	199.256	81.225	805.264	19.097	116.233	56.183	122.69	135.392		27.936	715.016	85.179	364.774	104.941	62.457	141.456	213.926	295.046	94.961	366.852	69.655	35.54	747.589	110.654	310.023
25.014	339.617	26.071	51.509	53.344	118.634	49.554	70.716	71.928	72.224	84.598	34.6864		294.018	88.082	28.345	60.368	503.936	71.436	28.622	52.971	362.544	86.517	62.082	19.9683	196.406	81.456	814.616	20.96	114.346	54.717	126.573	136.016		26.953	705.66	83.654	358.12	101.552	60.099	136.899	211.62	285.736	91.905	379.925	73.37	33.202	749.539	113.221	294.923
25.104	347.642	26.141	50.016	53.701	122.005	47.503	70.264	69.761	74.195	85.43	34.8023		289.135	87.336	27.335	60.089	503.511	72.75	29.921	54.085	366.557	87.23	59.69	17.6051	192.926	80.077	821.788	22.329	104.81	55.303	123.37	135.985		28.733	695.042	82.996	354.981	109.096	59.554	134.614	207.841	274.184	92.427	386.421	75.64	34.339	731.878	115.691	287.57
25.194	352.821	26.504	50.562	52.194	125.536	50.378	69.41	72.174	71.141	85.32	34.9542		286.78	86.122	26.829	58.619	504.613	74.93	28.638	53.287	375.118	83.376	56.813	19.4009	196.581	81.573	812.4	22.228	102.677	56.545	124.54	135.592		30.417	676.491	83.41	348.862	103.458	57.63	138.379	211.793	280.365	87.922	394.419	74.989	34.334	735.826	115.692	281.308
25.285	359.254	26.249	50.669	53.827	128.33	51.136	70.231	71.046	73.411	88.546	33.929		278.939	84.269	27.867	60.975	503.581	76.776	29.85	56.539	380.674	85.995	56.917	19.6927	198.995	80.516	803.802	21.684	98.846	54.012	124.569	135.988		29.871	674.428	83.483	345.212	98.549	58.86	139.07	212.576	279.269	88.699	399.491	80.169	31.337	745.096	112.382	288.931
25.375	371.402	27.419	54.365	52.506	129.442	50.313	70.548	77.291	78.216	88.925	30.7484		274.915	82.838	27.766	60.395	498.219	77.856	27.876	57.286	382.777	82.019	56.335	21.8134	202.426	81.4	788.479	22.261	95.874	55.896	123.494	135.523		30	683.023	87.124	352.599	96.052	61.689	140.617	201.605	263.762	86.775	402.805	81.857	30.642	742.514	109.581	289.836
25.465	387.548	27.515	56.016	50.689	130.817	48.779	68.622	72.748	78.337	89.089	30.3197		275.774	83.93	26.526	63.39	508.307	79.049	27.915	55.646	388.674	80.606	54.318	20.3967	201.079	84.874	778.492	22.4	98.223	59.275	123.146	139.407		31.949	692.358	86.982	360.446	94.85	59.229	139.645	198.425	255.438	84.39	405.275	83.253	28.279	737.787	109.801	292.075
25.555	402.138	28.262	55.942	51.557	132.037	47.828	69.152	73.346	74.06	91.278	30.7087		277.162	85.133	26.711	65.678	497.36	80.111	29.435	57.445	399.576	80.346	52.444	19.4484	195.975	81.301	772.181	22.21	101.417	59.419	120.813	138.971		31.611	711.17	85.352	368.545	91.92	59.079	138.664	198.903	255.721	83.284	411.758	87.089	28.662	738.844	112.415	291.865
25.646	411.518	31.93	57.366	52.425	134.435	48.671	69.236	69.545	71.601	92.489	31.8484		288.306	85.15	27.129	66.541	487.126	80.294	30.718	57.18	405.827	78.526	53.174	19.5848	191.751	85.235	774.043	22.952	109.685	57.499	126.857	133.719		30.429	718.361	85.816	370.654	90.66	59.391	139.771	200.116	250.908	83.647	411.611	95.998	29.321	743.229	114.579	289.389
25.736	418.571	33.832	56.964	53.041	138.203	52.251	65.965	70.646	71.756	94.545	31.2852		293.619	81.943	26.016	66.627	487.631	84.392	30.537	56.97	418.692	76.712	53.47	19.6773	189.923	83.699	787.952	21.6	118.067	60.821	128.96	127.885		30.665	705.822	85.275	385.805	93.782	62.147	144.16	197.186	249.004	86.087	430.251	98.919	32.911	768.478	115.676	287.589
25.826	420.14	34.112	56.189	53.974	142.115	52.754	63.442	68.145	72.337	94.55	31.634		292.751	82.161	25.424	64.282	493.531	85.989	31.01	59.303	420.083	76.845	53.336	19.2922	198.422	84.016	811.191	22.568	113.021	62.037	130.592	127.512		29.536	694.3	87.06	398.002	94.908	61.819	146.642	189.024	248.633	84.966	434.761	100.279	34.284	780.575	118.332	281.408
25.917	419.338	34.685	56.849	52.885	140.13	53.189	64.635	76.163	74.369	94.025	32.8756		289.053	81.606	26.325	68.63	492.061	85.768	30.811	61.064	414.482	74.836	54.953	18.194	195.322	88.425	833.866	22.864	110.807	61.811	132.959	130.425		29.286	693.802	87.732	407.145	99.24	62.468	146.721	184.222	246.944	86.971	438.162	100.663	37.947	796.497	120.374	285.466
26.007	416.324	34.712	56.091	47.718	143.991	48.931	66.565	74.277	79.113	96.602	29.8717		297.088	78.866	26.095	64.544	488.668	85.89	32.545	64.402	410.428	80.422	54.562	18.4121	200.444	88.9	854.785	21.858	111.442	62.658	134.723	133.511		29.902	686.845	89.985	414.014	104.96	62.995	143.853	185.853	244.989	92.017	445.192	96.402	37.842	803.102	121.739	293.484
26.097	426.286	35.54	55.179	50.778	145.327	48.018	67.086	71.56	74.784	97.778	30.4748		293.182	79.303	27.291	63.989	494.923	84.683	30.384	64.988	413.658	77.679	54.904	17.9739	206.919	91.9	859.069	21.153	111.051	65.132	136.041	136.833		28.608	677.996	90.595	414.221	108.669	66.435	144.811	186.82	245.675	95.214	440.27	96.099	41.582	816.723	121.567	301.151
26.188	437.659	34.758	58.726	53.643	149.519	46.386	71.666	67.662	74.048	95.34	33.4293		284.951	77.906	27.349	62.984	500.521	87.887	30.001	67.948	414.879	78.837	53.342	17.6303	204.68	94.326	855.458	21.743	109.865	64.392	136.424	132.637		27.885	678.768	91.091	425.153	105.2	68.419	149.898	187.71	245.164	97.939	434.927	95.078	42.041	826.908	118.289	310.47
26.278	443.954	34.328	60.407	52.045	152.576	49.179	72.093	70.42	75.294	95.371	33.295		275.477	73.974	29.104	63.376	501.1	90.984	29.347	70.937	419.177	76.952	52.618	17.8915	202.073	102.35	852.477	21.074	106.55	65.328	140.1	131.26		26.785	684.585	95.174	446.497	100.757	70.365	154.143	183.368	255.867	100.294	429.68	94.279	43.337	834.375	115.104	312.007
26.368	445.913	33.874	59.974	48.725	151.699	48.06	71.021	73.481	73.409	93.587	33.2952		268.233	72.664	28.228	63.905	501.974	92.368	28.598	72.911	426.794	77.229	50.596	17.3957	200.947	105.933	849.054	22.257	104.266	64.938	146.463	131.518		27.992	689.895	97.224	456.021	102.457	67.892	154.093	181.59	254.852	107.696	423.832	96.334	48.684	839.949	114.899	307.023
26.459	446.532	34.197	60.176	51.952	150.953	49.002	72.83	76.626	68.881	94.162	33.5432		262.259	70.586	28.526	66.169	507.704	92.537	28.902	77.365	437.031	75.153	53.574	16.7787	199.853	114.009	851.505	23.432	105.408	68.669	144.139	126.728		27.184	694.857	100.523	458.433	105.043	67.872	154.415	184.999	258.155	104.507	423.715	99.163	47.152	856.034	112.882	306.215
26.549	451.946	36.356	60.638	50.732	150.34	51.265	77.98	77.856	70.31	91.405	34.3402		261.865	68.928	28.314	67.856	535.5	91.246	28.782	77.68	443.3	78.344	55.681	17.0994	208.576	111.569	856.685	24.117	105.628	69.808	140.096	125.411		25.762	702.815	102.631	452.54	103.397	69.019	159.888	191.761	270.052	109.215	423.172	103.285	45.958	879.74	111.936	312.846
26.639	448.357	35.973	63.736	51.769	143.925	55.371	78.755	82.478	68.589	89.645	33.0749		260.725	71.034	26.222	69.245	563.047	93.796	29.477	80.879	454.225	76.814	55.875	16.722	205.127	118.167	857.489	23.927	101.485	72.478	143.155	125.602		26.641	713.645	102.301	450.66	106.114	72.029	156.622	192.514	275.434	103.312	415.185	96.577	43.732	894.243	112.528	312.083
26.729	448.367	33.423	64.096	55.077	142.78	54.27	80.711	89.661	68.227	89.897	33.7045		259.923	70.95	25.196	71.35	584.044	95.633	29.632	84.67	457.38	76.606	55.265	16.2444	199.594	124.536	855.963	23.661	95.935	75.699	146.404	124.533		27.038	724.519	105.616	446.101	108.884	70.752	159.06	190.514	275.804	99.777	427.727	94.882	43.14	899.123	114.328	308.51
26.82	449.345	32.815	61.34	55.923	141.355	58.662	78.772	88.118	70.41	88.851	34.3122		255.083	70.784	25.174	70.524	614.562	100.333	29.634	80.94	460.928	77.408	56.304	16.9478	197.247	133.635	859.217	23.727	90.215	77.008	150.969	126.297		27.504	723.114	107.605	453.02	105.329	67.095	156.604	194.374	273.156	98.26	445.1	91.962	43.715	896.572	115.684	309.443
26.91	456.757	34.314	62.751	55.982	142.745	56.241	78.266	79.465	70.491	90.159	34.4922		257.492	69.354	24.647	68.402	632.095	104.528	27.726	82.89	458.722	81.445	55.373	15.6411	195.962	144.288	847.712	21.495	93.751	75.116	145.414	125.103		28.775	708.563	106.82	451.944	105.536	64.54	157.888	186.464	280.23	100.136	441.891	88.999	43.839	908.579	118.856	311.313
27	464.486	33.17	62.976	56.891	144.077	57.775	75.043	81.306	71.32	90.285	34.7522		261.529	68.176	24.536	66.982	653.878	104.916	26.531	87.306	446.958	82.324	54.989	15.8813	191.951	144.121	858.041	23.927	102.495	73.322	147.923	123.686		28.562	705.219	105.153	453.453	103.677	64.899	153.443	186.591	291.291	99.912	432.895	94.144	43.235	923.312	119.663	314.397
27.091	464.213	32.855	63.92	58.105	137.628	56.054	76.293	78.601	68.716	91.032	35.7631		257.418	68.936	24.216	67.168	677.579	104.429	27.299	92.92	441.168	82.558	57.101	17.1219	191.195	137.03	861.306	24.375	109.615	72.177	145.651	127.457		28.276	694.809	104.326	449.803	105.442	66.489	155.796	186.785	289.761	101.979	433.94	95.006	43.037	888.038	122.746	318.224
27.181	460.66	33.252	65.322	61.313	132.629	60.179	79.531	77.556	68.258	92.048	35.8845		253.852	68.108	24.266	69.281	708.404	101.548	29.163	94.706	431.788	83.902	55.523	17.0048	194.089	138.858	843.411	25.532	109.866	71.637	146.062	129.672		27.953	688.41	103.218	452.928	103.794	63.267	153.548	190.908	297.303	109.283	442.998	96.647	42.752	884.657	119.022	323.609
27.271	452.222	32.175	64.808	59.524	132.11	60.339	80.297	80.165	67.201	95.584	36.4508		249.572	71.325	24.071	66.446	747.021	100.62	28.472	92.389	430.663	85.276	56.615	17.0485	197.125	138.886	841.402	27.678	110.646	71.9	140.497	130.587		26.422	687.76	103.832	460.2	105.121	61.718	146.704	197.825	301.289	107.896	439.318	90.531	43.54	892.678	117.465	320.614
27.362	444.015	31.724	61.681	61.246	131.698	62.051	75.609	85.591	69.231	100.912	34.9069		236.286	73.017	24.605	68.254	779.123	102.457	29.578	89.934	421.512	90.269	57.599	16.0993	200.515	136.948	849.934	29.114	97.456	71.842	134.091	134.156		27.972	699.699	100.934	459.912	102.897	61.148	140.987	193.37	308.026	110.045	448.11	87.989	47.048	900.453	120.48	316.674
27.452	439.209	33.626	57.397	63.718	131.618	60.598	78.792	89.154	66.889	103.356	35.806		231.654	73.053	25.647	64.277	812.214	99.383	31.252	91.559	426.623	90.028	57.717	16.4484	208.245	135.372	860.376	32.077	110.126	70.929	137.529	132.374		27.278	705.572	99.883	456.008	105.209	60.093	140.729	188.581	309.711	114.067	454.964	86.3	46.509	911.817	120.512	312.556
27.542	436.427	35.3	56.468	63.996	131.518	62.443	76.096	89.976	65.354	102.38	36.9329		234.674	74.801	26.48	64.813	841.592	91.285	30.896	87.304	428.706	87.509	56.395	15.8779	206.653	135.271	862.549	30.478	111.498	69.014	138.012	133.112		26.538	704.315	100.223	441.538	109.013	59.144	140.04	186.958	320.532	113.09	461.24	87.953	47.475	918.783	122.278	307.556
27.632	436.119	36.747	56.393	61.925	129.06	63.792	78.679	84.976	67.726	104.603	38.6505		239.05	75.376	28.277	65.652	870.731	90.834	29.701	84.459	428.977	93.019	58.68	16.9854	210.416	133.745	865.057	29.113	108.984	68.615	139.77	140.247		29.322	716.49	99.352	435.18	109.418	58.291	139.912	187.144	319.263	114.618	460.006	85.412	47.009	925.527	128.74	302.345
27.723	441.213	38.708	58.119	60.684	127.43	60.64	77.496	90.146	68.417	105.744	38.0087		246.868	77.095	31.161	63.087	885.646	90.854	32.482	92.933	431.659	94.821	57.729	18.8926	208.575	138.878	836.022	29.685	113.079	67.976	137.936	144.94		27.365	722.162	101.32	436	114.24	57.765	145.397	194.163	328.476	116.838	462.617	82.905	45.904	925.919	138.076	305.998
27.813	449.588	39.61	61.607	58.504	125.937	67.717	76.521	85.76	70.218	104.392	41.6063		245.546	82.133	30.141	65.582	900.066	92.67	34.244	93.604	443.387	93.434	58.246	18.0282	212.216	135.499	825.742	32.003	114.667	67.977	137.834	138.1		29.583	707.824	103.111	428.521	114.572	56.275	149.545	204.057	327.957	116.109	472.596	84.151	44.214	929.478	143.149	304.59
27.903	454.746	40.359	59.221	59.917	129.648	70.237	77.694	85.873	74.224	105.184	40.7509		246.364	86.024	31.862	68.976	904.967	92.524	33.422	95.18	446.37	95.995	58.112	17.641	219.763	136.597	804.912	30.568	113.124	65.976	138.696	135.067		33.503	714.018	102.196	424.204	111.764	59.309	153.699	201.611	314.861	119.936	466.463	83.495	43.79	918.724	147.108	308.056
27.994	465.11	41.293	58.51	53.245	129.494	73.769	77.13	86.033	81.162	103.671	38.9773		245.49	86.863	31.265	68.082	906.602	87.944	33.936	88.658	440.782	99.861	60.486	18.9108	218.366	128.659	773.332	31.367	108.649	66.424	133.847	131.83		34.027	710.475	103.026	419.111	108.747	56.973	150.352	195.811	303.609	116.947	466.352	85.06	43.776	910.267	146.842	309.57
28.084	468.173	41.874	57.085	53.01	129.574	75.441	77.589	86.996	79.473	104.587	37.7609		255.285	89.938	32.047	69.505	908.136	87.24	32.222	90.476	433.984	100.789	64.689	19.2605	216.881	125.033	761.545	33.309	105.6	68.813	138.131	135.168		34.101	700.642	104.902	411.442	112.725	57.541	146.881	194.484	304.28	111.864	469.969	83.843	47.418	877.541	142.898	302.056
28.174	475.43	41.928	55.875	53.416	132.494	81.885	76.099	86.46	86.45	106.975	39.4121		264.113	91.859	34.331	69.838	900.852	88.404	35.543	88.375	430.763	99.087	65.575	17.6591	223.844	128.87	763.491	33.838	104.606	71.017	136.874	133.385		35.248	707.282	107.259	421.789	119.296	55.302	143.38	191.709	310.34	114.914	474.34	84.439	46.312	830.473	134.637	300.026
28.265	480.146	40.539	55.726	52.9	135.372	79.412	73.908	87.854	82.564	108.13	37.7269		270.141	88.409	35.946	72.799	890.679	87.144	34.589	82.608	429.672	103.047	64.898	19.9875	230.61	135.29	780.851	33.511	106.79	70.344	134.774	133.802		34.978	705.79	110.686	416.257	120.618	52.847	141.148	191.675	313.772	112.224	473.983	88.933	50.964	814.672	134.37	308.474
28.355	479.262	39.124	59.096	56.68	134.778	81.177	75.544	89.662	86.217	106.745	39.6541		291.035	87.966	34.971	73.354	888.068	88.4	34.589	83.342	429.209	105.253	62.371	18.9828	232.272	135.74	788.626	32.208	107.638	69.735	141.605	131.718		36.433	688.636	111.867	412.419	117.62	53.631	142.615	191.425	316.844	115.05	476.939	92.022	48.878	798.294	127.642	307.932
28.445	483.59	41.723	63.237	55.571	134.227	77.884	75.486	91.199	88.288	104.883	39.2998		296.744	86.082	35.872	74.146	870.006	90.117	34.416	85.496	426.104	104.732	59.734	20.1049	234.064	139.81	796.784	30.479	108.084	70.109	144.796	131.222		35.826	683.253	114.325	415.685	116.729	50.397	143.3	191.027	313.883	117.877	474.739	96.393	52.449	791.727	130.748	309.498
28.535	483.58	43.594	62.015	53.595	139.505	80.718	72.96	86.923	86.505	102.669	38.9063		303.7	82.245	34.373	73.334	845.038	91.954	36.845	80.937	429.459	100.178	62.115	21.6928	225.237	138.612	795.92	29.531	113.042	68.965	149.348	132.405		35.782	674.943	117.124	416.989	120.606	49.511	143.15	188.798	314.314	121.515	478.387	99.346	52.798	790.835	133.727	301.675
28.626	482.39	42.267	61.311	52.661	144.188	82.126	75.943	84.397	84.882	103.113	39.7066		310.431	82.086	35.852	74.179	821.865	94.963	37.654	83.505	437.579	102.373	64	21.3033	213.255	143.19	777.088	28.092	122.15	68.872	145.649	129.758		34.54	676.337	120.16	414.8	124.754	49.403	146.349	186.5	322.833	125.77	488.163	99.968	52.095	789.779	135.595	293.401
28.716	480.109	43.051	63.172	49.15	142.926	81.798	78.334	84.879	89.099	96.859	39.0719		315.936	82.547	36.565	77.013	794.454	94.575	39.796	80.716	449.432	96.992	62.895	21.5035	209.231	144.335	788.482	25.802	131.47	70.38	150.693	132.522		33.511	669.404	120.613	421.526	128.275	50.602	141.217	187.552	324.921	129.016	489.279	97.278	52.323	787.916	134.842	303.164
28.806	474.368	45.167	66.56	54.459	140.704	82.228	77.131	85.036	87.482	98.823	38.6791		343.529	84.045	38.899	80.118	765.75	97.405	41.719	81.974	454.14	98.584	60.644	19.1417	211.768	143.771	791.578	27.313	133.672	72.834	156.069	131.421		36.528	669.566	121.688	422.116	119.306	51.499	144.505	183.177	315.733	127.568	480.303	96.805	53.117	791.859	132.992	309.211
28.897	482.155	47.018	65.696	55.466	140.898	84.049	77.609	85.306	83.954	97.121	41.1793		365.732	85.404	40.42	86.083	728.449	100.156	39.064	79.94	455.632	101.755	59.994	21.7975	196.498	146.62	804.94	26.165	123.512	74.955	157.929	128.929		35.273	671.372	125.233	419.536	117.877	52.618	141.861	185.429	306.567	130.458	473.978	97.049	52.529	797.495	134.803	318.315
28.987	483.133	47.977	67.425	58.77	144.928	79.666	81.327	81.057	83.092	104.622	38.7831		378.439	84.545	39.541	85.702	718.356	101.232	37.745	81.766	457.422	95.658	59.728	23.1613	190.123	145.205	815.679	25.259	119.162	75.588	158.886	129.493		35.703	672.773	123.992	430.059	112.256	51.703	145.861	182.687	311.102	130.673	473.843	100.06	53.704	817.251	135.157	316.472
29.077	482.289	46.038	67.952	60.035	145.492	82.878	78.554	81.27	83.886	105.147	39.5957		387.433	82.425	39.389	85.911	713.491	104.751	37.203	90.815	472.2	98.478	58.329	21.5789	189.888	146.328	812.821	26.589	118.746	74.613	157.255	135.603		36.051	681.34	122.568	435.985	115.534	52.772	152.609	186.341	306.289	134.296	467.01	96.207	53.088	827.724	133.153	317.021
29.168	485.768	45.687	68.317	63.169	145.004	80.178	78.048	84.493	85.445	109.743	39.5399		388.635	82.171	39.331	90.203	744.525	109.942	38.993	89.74	485.382	99.468	59.439	22.7725	190.43	150.132	807.078	25.298	123.233	75.195	155.254	136.996		36.752	694.931	121.798	434.545	117.226	51.047	154.156	185.591	300.559	128.453	470.59	92.892	52.59	842.514	129.963	309.69
29.258	482.559	44.587	72.216	60.916	142.46	78.984	78.322	89.483	89.109	106.46	37.705		382.342	79.038	39.647	88.79	760.606	109.435	38.598	90.579	512.852	102.018	61.567	23.2371	186.683	157.249	815.143	25.425	131.658	78.089	154.359	138.708		35.867	697.773	122.838	447.178	122.478	51.78	153.098	186.399	305.127	125.599	467.963	91.733	53.24	875.177	126.531	303.515
29.348	482.389	43.562	74.4	63.567	137.512	79.683	79.437	93.157	82.19	106.488	36.4098		385.702	77.291	37.738	88.284	722.878	113.197	35.137	95.787	538.736	95.241	63.302	25.0654	185.689	161.345	844.104	25.716	124.986	79.228	154.649	141.461		35.859	698.328	123.321	437.386	118.661	51.696	157.972	188.01	309.655	126.475	452.475	84.666	51.212	905.067	124.237	314.478
29.438	485.996	42.509	76.469	66.443	136.242	78.545	80.027	95.27	85.307	106.266	36.2595		399.282	77.173	35.256	90.079	679.506	115.249	37.079	94.284	559.3	99.245	64.754	26.0617	186.921	163.659	884.345	25.32	122.938	82.903	150.794	137.838		34.178	692.544	122.046	442.912	112.038	51.31	163.876	193.714	318.94	129.482	445.349	81.691	49.824	935.941	128.113	325.586
29.529	490.893	40.227	79.595	68.726	132.781	78.304	80.519	94.419	83.7	105.198	39.0902		399.491	75.278	35.472	93.027	673.403	118.817	36.328	99.678	580.03	102.15	66.254	26.8667	182.691	165.888	928.783	26.092	125.796	88.88	150.513	133.956		34.425	701.618	122.199	444.92	111.704	52.327	170.206	196.013	316.136	130.648	434.024	83.058	53.697	946.849	128.43	330.301
29.619	488.137	38.783	79.723	65.904	132.55	75.507	83.247	92.832	82.071	102.67	40.5484		394.246	72.132	32.8	90.95	684.173	119.281	37.066	103.928	589.479	99.645	72.922	26.2007	183.652	172.376	944.854	26.074	124.026	89.58	150.29	138.228		34.677	710.364	122.004	449.493	117.218	55.752	179.436	198.59	327.401	134.418	446.954	83.213	53.551	964.607	133.642	334.696
29.709	490.71	37.975	79.745	63.891	126.999	74.317	88.588	93.827	80.191	105.241	41.9012		386.402	70.55	30.123	93.957	690.587	120.114	38.667	107.09	577.01	99.618	74.724	25.0829	177.465	174.218	957.665	26.637	126.646	89.279	148.634	137.153		34.57	721.929	120.91	462.651	116.91	59.393	185.719	200.735	337.379	130.161	447.493	85.739	57.918	990.341	139.382	342.677
29.8	493.14	39.329	79.748	63.601	124.067	77.181	89.202	94.798	79.033	102.813	43.6911		387.292	70.245	30.894	98.029	702.765	117.153	37.784	107.893	576.549	96.146	79.851	26.3802	173.763	173.46	963.657	29.4	124.207	89.27	153.211	139.078		35.509	734.681	119.286	472.103	116.815	58.105	186.114	196.833	343.862	126.866	453.507	93.749	58.618	999.401	133.205	345.463
29.89	493.94	39.545	78.076	62.401	125.616	75.315	87.864	95.817	85.705	104.592	45.4223		407.371	67.264	31.978	91.338	729.535	113.969	36.3	109.458	577.563	92.333	77.895	26.9152	171.852	178.914	961.39	28.708	119.102	93.091	153.941	139.845		36.448	752.32	117.375	490.503	111.98	57.597	181.866	195.254	363.918	128.442	456.337	100.031	58.008	1038.82	138.674	352.198
29.98	495.654	37.843	76.294	61.043	126.447	76.41	85.702	98.265	87.85	106.978	47.0388		393.864	66.764	30.953	95.055	754.21	111.848	37.16	113.309	584.29	96.138	78.8	27.1436	165.95	186.8	939.159	31.069	154.88	93.58	156.365	135.381		36.456	761.19	115.447	494.058	114.056	57.338	185.082	195.826	382.813	127.457	461.295	99.473	57.702	1028.5	127.366	358.391
30.071	511.349	37.597	75.78	61.091	130.86	76.695	82.794	99.494	91.78	108.181	45.8115		399.699	72.076	33.078	96.163	787.501	108.133	35.575	112.607	601.975	101.096	82.663	28.3347	169.834	190.637	911.988	33.99	135.951	90.715	151.245	136.332		37.274	775.621	112.92	493.392	112.59	60.338	182.739	196.637	375.013	127.072	465.323	110.33	55.293	1012.47	128.111	366.336
30.161	534.935	37.691	77.405	62.352	132.201	75.128	80.503	100.145	91.299	104.878	44.5352		397.189	74.405	31.571	93.976	806.856	107.642	35.815	115.818	611.914	96.202	85.47	24.8936	167.592	192.729	904.31	35.437	137.65	88.18	153.599	141.437		35.85	799.834	113.743	490.524	111.823	61.952	179.959	199.988	367.122	126.748	463.467	112.992	54.88	998.919	135.757	371.278
30.251	555.461	37.091	71.795	61.178	129.573	77.951	78.671	101.336	92.558	108.243	42.7499		405.504	74.668	30.449	91.971	821.96	108.233	39.059	112.463	628.609	99.254	88.574	26.7705	168.195	194.055	908.271	34.883	123.138	90.3	157.093	146.014		35.534	816.101	115.013	486.32	110.164	63.334	182.954	199.92	378.505	126.136	458.566	114.968	52.525	982.883	137.209	379.535
30.341	566.036	37.189	71.995	63.906	129.276	75.99	79.399	98.515	86.441	115.519	40.8215		412.209	76.725	30.158	91.048	845.996	111.218	38.057	112.961	640.288	98.096	86.104	24.2456	169.229	191.772	903.2	34.524	143.294	87.729	155.299	153.549		38.006	832.569	116.027	487.493	110.351	64.767	184.873	202.228	398.942	125.92	447.713	114.769	51.121	981.255	141.402	394.539
30.432	557.385	38.05	72.483	64.291	132.279	80.059	82.346	99.88	85.604	119.185	40.6744		403.444	80.005	33.283	88.766	869.738	113.241	38.041	111.227	670.621	95.144	87.142	23.6067	167.135	188.953	910.729	34.216	144.795	85.963	153.212	157.773		36.939	843.774	112.37	490.215	123.246	68.449	184.239	196.686	405.689	124.342	451.748	107.679	49.189	977.797	142.571	407.2
30.522	557.141	37.792	69.527	64.665	134.825	76.161	85.879	102.458	89.232	118.12	45.6434		395.423	82.77	35.321	89.969	898.007	112.838	40.73	109.338	676.154	95.725	88.022	21.9001	170.909	187.659	916.783	35.349	146.494	84.691	147.659	155.343		37.64	870.345	108.13	486.39	121.495	68.396	179.855	197.219	394.022	132.31	464.344	101.855	53.415	1002.71	141.069	413.549
30.612	562.62	36.327	70.397	60.99	138.6	75.734	89.211	103.531	86.624	121.758	42.9192		384.605	84.078	36.168	91.68	920.317	111.517	39.503	106.34	682.477	94.688	87.767	21.7057	175.338	184.613	925.532	35.577	143.281	82.721	139.528	161.998		38.795	893.791	102.423	484.258	115.005	71.629	173.776	190.943	385.487	135.561	465.944	104.377	52.422	1046.71	148.043	413.521
30.703	552.371	35.682	70.448	60.841	143.658	74.1	91.722	105.265	79.838	123.002	49.824		393.846	84.315	37.154	92.521	939.768	107.054	38.654	105.235	673.928	95.442	84.115	21.1076	175.12	179.536	950.154	36.515	155.858	80.833	141.214	161.261		40.028	918.782	99.178	473.168	115.448	73.428	166.065	189.062	370.254	135.228	482.304	103.629	53.903	1110.52	146.526	414.015
30.793	536.375	35.866	71.236	61.271	151.398	83.178	91.065	107.202	78.26	124.759	50.0501		411.122	83.842	37.242	91.687	938.225	105.027	39.61	99.043	678.199	97.643	82.319	22.7217	175.409	181.454	947.119	35.224	173.166	78.115	139.173	168.936		39.383	941.181	97.581	469.816	116.871	74.139	165.758	186.296	367.886	128.652	511.802	105.239	54.594	1160.74	138.316	420.007
30.883	519.468	37.89	73.203	62.303	161.623	82.518	92.932	115.099	81.181	126.575	49.3279		427.291	83.527	36.345	90.549	929.595	105.927	39.132	96.028	712.215	93.471	83.92	22.7984	182.299	186.488	972.716	35.796	182.871	80.497	137.321	168.033		39.559	957.148	96.997	475.366	117.831	70.825	165.973	181.654	365.505	127.818	514.323	104.817	61.123	1176.8	146.086	424.516
30.974	498.797	40.633	74.444	62.768	163.328	88.611	94.579	118.465	81.312	129.221	50.0184		425.919	87.301	35.115	84.433	912.354	107.027	40.079	97.248	747.371	99.732	84.524	22.2657	184.243	191.447	989.774	36.764	188.283	81.33	137.806	167.5		38.627	940.24	97.045	469.955	124.469	65.786	166.37	178.555	363.797	131.947	500.112	108.088	57.664	1184.11	154.873	424.335
31.064	478.387	40.715	76.834	63.964	160.04	91.141	92.555	114.812	83.569	133.152	43.5838		421.522	91.832	37.014	91.102	899.077	106.932	38.946	97.048	772.304	105.359	86.44	21.8608	188.925	197.388	1007.21	34.642	190.654	81.179	135.653	163.598		36.959	917.622	101.747	470.771	126.896	61.236	165.115	180.454	360.476	141.569	493.16	107.857	56.93	1188.64	162.197	415.479
31.154	467.804	40.157	78.822	66.154	158.072	90.312	90.933	111.713	84.071	136.639	42.8717		415.505	93.264	36.722	89.999	881.033	107.074	38.857	99.748	770.911	104.932	87.851	22.8221	193.413	197.779	1044.05	33.242	185.076	77.155	137.087	155.085		37.95	871.976	104.5	479.269	130.35	58.105	166.851	188.889	357.288	141.749	483.379	108.429	57.264	1204.82	161.716	397.273
31.245	477.643	42.447	81.042	63.702	159.752	92.715	88.684	110.538	82.692	139.327	41.7811		401.017	95.538	36.239	91.066	874.214	107.718	43.807	101.982	754.311	105.818	89.487	22.917	196.666	198.526	1054.66	33.05	199.895	71.274	141.365	149.531		39.452	871.597	106.156	494.418	132.559	59.092	165.921	196.404	343.961	145.327	497.889	108.375	59.93	1217.69	164.635	393.724
31.335	478.388	43.439	80.915	61.2	166.403	90.909	90.343	107.209	86.311	132.592	46.5498		394.877	98.241	35.024	87.338	880.979	112.692	43.165	105.431	748.343	110.158	86.611	22.2984	204.93	201.409	1078.65	32.219	224.746	72.638	145.017	151.018		41.392	898.012	110.471	494.278	137.958	60.55	163.859	196.132	347.828	152.448	500.725	113.066	60.072	1243.99	173.154	390.256
31.425	474.411	44.46	80.496	59.3	173.74	91.72	94.514	100.384	91.769	128.512	47.5981		376.267	98.816	38.151	88.809	876.509	112.141	46.889	106.746	748.648	114.222	86.239	23.086	208.556	205.152	1101.16	33.515	209.829	71.736	147.457	154.53		42.869	923.96	108.664	490.842	133.817	62.397	165.36	205.342	331.822	153.554	504.974	116.122	57.144	1260.43	170.386	393.906
31.515	474.111	45.005	81.913	56.509	178.405	88.836	98.14	95.914	95.4	128.784	47.2241		367.458	100.258	37.95	88.352	897.639	111.442	47.819	104.632	763.776	124.097	89.545	24.255	209.777	199.041	1126.4	29.652	199.786	70.709	150.043	158.041		41.088	885.049	113.4	490.666	132.074	62.137	171.723	205.301	337.14	157.837	512.234	118.676	58.346	1283.78	163.714	405.94
31.606	477.59	45.01	83.716	63.647	181.394	81.457	97.137	97.303	97.398	125.945	46.3112		367.267	98.318	39.105	87.721	890.981	111.545	47.762	107.637	780.068	119.571	90.186	23.2512	211.925	196.629	1137.3	29.671	192.094	72.713	144.918	160.465		40.073	852.36	116.409	487.754	132.279	62.859	168.433	197.864	326.932	158.218	507.632	121.2	59.683	1305.74	164.629	421.067
31.696	492.522	43.796	85.876	63.06	182.526	79.405	95.069	98.107	103.455	124.728	45.1965		384.547	94.83	40.477	90.339	870.364	113.519	46.936	107.96	798.463	120.704	93.999	26.8829	214.398	189.007	1146.25	29.586	191.716	75.511	147.692	158.001		39.5	841.359	113.7	484.261	131.752	60.422	174.964	191.937	331.118	160.269	488.71	123.282	58.106	1334.78	166.154	425.599
31.786	490.578	43.198	90.235	64.6	180.637	74.995	98.229	98.491	102.267	123.862	46.794		387.21	92.4	40.339	86.696	871.654	113.194	46.183	109.867	824.237	118.209	96.269	25.7172	217.502	186.145	1157.27	29.605	192.303	77.323	154.648	155.107		39.363	852.324	114.171	489.283	126.679	59.246	172.914	193	345.132	164.056	465.316	126.43	59.803	1361.4	167.27	424.885
31.877	491.97	44.136	94.552	65.117	180.188	74.81	99.146	99.126	99.056	123.019	43.9497		393.573	90.318	40.262	93.81	872.758	110.471	47.248	110.835	839.638	116.4	92.45	26.4764	219.686	185.065	1156.23	30.896	199.381	76.332	159.226	150.755		40.103	851.187	112.273	490.409	127.26	60.325	173.907	191.509	354.617	167.458	459.929	130.786	61.908	1394.06	171.381	421.325
31.967	487.993	45.852	96.128	68.777	177.665	75.808	98.355	101.317	99.555	124.973	44.42		396.929	90.458	40.644	98.311	870.571	110.22	47.559	110.275	850.182	114.765	87.897	30.0491	223.459	183.103	1154.54	30.518	200.178	77.507	168.665	146.514		38.983	849.452	110.398	492.197	133.635	59.415	175.547	186.46	348.11	166.805	455.642	131.539	61.138	1405.04	177.099	417.287
32.057	470.688	47.018	95.696	76.63	176.87	73.499	101.385	103.279	98.233	125.406	43.8527		397.948	88.15	41.149	99.145	863.915	110.695	48.04	109.221	846.843	109.782	80.514	27.2522	226.226	178.42	1134.59	31.692	187.14	78.349	170.344	148.639		37.977	845.223	107.434	499.231	132.843	58.893	175.627	184.655	344.376	164.939	462.82	134.459	60.773	1390.42	175.54	412.599
32.148	463.864	47.86	94.789	76.333	175.311	69.041	100.154	102.412	96.674	125.771	39.5403		397.543	85.836	38.653	101.234	869.607	111.798	45.143	105.527	839.201	113.186	80.869	27.3365	222.751	177.629	1126.49	31.002	186.19	79.163	168.183	148.164		38.548	850.95	110.567	501.711	134.51	61.045	182.842	179.404	339.895	170.038	463.664	132.452	57.174	1372.68	177.65	408.002
32.238	465.234	50.819	92.117	75.999	179.505	67.135	97.762	98.44	98.247	125.451	42.2428		399.699	84.813	39.225	104.703	862.971	113.359	43.31	107.303	842.837	113.146	83.843	24.6354	217.274	173.546	1114.33	29.595	203.788	81.105	169.944	143.674		39.357	838.759	113.537	509.089	137.015	60.162	189.957	185.671	360.086	176.82	469.824	126.586	57.239	1333.77	181.801	416.513
32.328	462.088	51.83	92.547	78.728	186.918	66.823	93.991	95.183	93.856	123.77	42.131		399.449	82.475	39.027	106.761	878.087	115.122	43.729	106.909	814.269	110.956	85.479	26.7127	213.086	174.283	1101.83	32.061	199.055	82.578	169.128	142.57		40.444	820.917	111.606	516.728	127.883	58.599	188.347	184.969	377.896	173.812	484.471	118.53	56.09	1291.12	180.905	431.066
32.418	463.933	50.415	89.835	79.265	193.241	64.207	92.123	98.352	94.366	122.918	44.0127		387.203	79.973	40.201	112.138	894.431	118.875	45.436	110.798	785.397	109.595	88.501	26.4994	207.151	183.372	1133.83	32.866	201.897	87.427	168.2	141.07		42.155	807.497	113.49	519.531	119.002	56.425	190.757	186.861	378.324	162.812	505.716	119.71	56.803	1263.61	183.695	439.483
32.509	474.041	51.769	88.622	76.042	194.083	64.504	92.148	100.706	91.344	124.1	45.858		378.582	75.885	38.682	113.556	871.539	124.023	42.126	114.087	780.267	104.514	98.959	25.4305	203.597	182.535	1144.06	32.554	196.442	91.782	173.86	141.775		41.759	812.711	115.076	528.087	115.465	58.824	193.478	186.715	374.711	162.892	523.483	119.939	52.943	1246.33	179.852	450.043
32.599	479.26	53.449	90.286	77.999	187.861	65.27	90.998	101.419	93.516	122.852	48.2035		386.805	74.354	39.877	116.845	876.657	124.716	43.337	117.27	779.165	101.662	96.72	28.0242	201.576	177.334	1162.14	32.832	192.98	93.209	179.54	140.049		40.535	808.196	109.653	538.996	117.258	57.552	195.693	196.02	384.922	163.148	534.48	124.983	55.57	1248.59	179.001	449.484
32.689	475.205	54.161	85.858	75.908	182.374	65.645	89.543	101.218	92.239	125.961	49.4731		392.298	75.089	41.312	115.221	884.763	122.95	44.276	120.819	786.078	102.14	95.846	29.4327	196.266	176.225	1178.24	35.789	193.762	93.786	193.009	148.12		41.603	837.006	112.406	535.536	117.716	59.453	202.955	197.804	374.261	164.914	544.384	128.626	59.312	1229.47	185.886	442.357
32.78	472.974	57.348	84.491	76.763	181.194	68.444	90.459	99.027	94.857	129.523	48.709		397.08	76.231	42.173	112.143	883.034	124.854	46.399	121.144	785.117	102.73	96.413	29.9395	192.355	182.055	1187.83	34.139	191.948	94.129	201.13	152.053		43.315	863.62	117.839	529.822	121.713	64.364	215.312	196.822	367.217	160.813	549.25	133.826	58.609	1215.1	191.687	446.082
32.87	481.847	56.056	82.57	76.746	177.99	74.07	93.413	96.798	99.175	132.438	51.4669		401.483	78.767	42.084	110.445	885.842	120.374	44.18	118.589	778.88	99.84	95.842	30.4851	190.503	183.384	1159.64	33.449	195.862	95.76	199.222	152.056		42.493	855.318	120.18	519.558	124.982	64.899	218.866	196.103	375.812	152.471	564.65	138.347	57.949	1200.57	187.494	444.959
32.96	488.681	52.859	81.24	78.921	176.397	73.449	93.652	96.587	101.95	130.728	50.0519		407.456	80.432	41.227	107.125	886.464	118.551	46.698	118.702	761.12	97.439	96.937	30.1331	190.816	181.831	1122.3	36.308	201.473	94.007	199.424	152.744		44.087	855.078	125.436	501.901	129.728	69.878	236.406	200.181	386.884	149.103	576.108	137.093	58.944	1184.26	187.246	441.697
33.051	487.789	52.14	78.771	79.505	172.802	76.333	97.71	100.266	107.565	140.647	47.3278		420.019	83.149	42.252	103.146	878.197	114.02	46.614	119.596	753.899	98.83	97.098	29.5897	190.994	180.835	1087.42	37.012	204.853	96.991	186.874	154.218		44.512	862.152	134.595	481.524	133.017	71.983	245.556	201.072	397.894	145.331	581.485	135.546	58.304	1175.74	186.722	430.622
33.141	496.135	50.099	76.464	80.19	169.966	74.567	101.247	105.125	107.862	136.196	48.2894		431.473	88.041	42.862	98.514	865.142	110.813	45.921	119.811	741.829	104.556	97.739	29.7147	187.647	177.141	1065.81	39.809	210.438	96.403	179.198	158.034		44.203	876.635	136.809	470.449	136.038	72.784	249.534	207.645	410.442	144.866	597.16	140.604	62.416	1155.81	184.133	413.592
33.231	502.263	49.124	73.14	84.409	172.605	74.632	99.667	109.578	105.285	136.702	50.4751		436.717	90.016	42.635	102.531	863.967	112.718	48.202	119.401	720.536	101.511	99.526	32.7482	184.284	184.125	1059.95	39.899	207.077	95.052	181.308	156.916		45.701	868.266	136.501	464.299	136.467	75.441	264.296	209.673	413.038	143.999	609.582	140.053	62.896	1158.43	184.636	401.262
33.321	511.807	51.556	76.326	86.518	177.955	79.138	96.472	112.5	105.907	142.028	52.1217		440.881	91.886	40.914	100.846	866.636	114.678	46.5	121.161	700.708	98.334	103.635	29.5482	185.963	186.867	1061.87	40.342	199.747	93.572	192.56	154.784		43.766	871.603	130.177	470.048	133.639	75.727	259.014	211.553	421.292	142.163	610.443	141.028	63.349	1180.7	179.989	403.755
33.412	515.49	51.253	79.644	85.546	183.238	79.743	99.624	114.305	108.319	146.051	51.1452		438.258	95.742	39.54	98.048	878.973	119.113	48.384	123.406	690.9	96.17	102.167	29.9144	188.015	192.013	1070.12	43.008	198.451	94.954	208.935	153.642		41.285	869.593	127.26	476.064	130.637	77.134	261.934	210.087	416.81	140.94	605.146	139.281	65.315	1192.49	180.911	408.877
33.502	511.463	51.429	80.554	90.511	190.694	79.38	103.532	116.776	109.808	149.096	52.2448		432.773	99.225	39.965	95.028	890.915	123.776	49.264	124.515	684.726	94.291	102.722	29.3416	186.88	198.341	1079.9	41.9	204.669	96.311	225.498	156.798		39.245	885.125	125.631	481.074	133.075	78.43	258.995	219.422	409.57	143.406	597.659	139.782	66.863	1185.78	179.544	411.061
33.592	506.431	52.236	79.949	88.668	192.273	78.854	103.469	122.451	107.602	146.271	50.4256		415.261	100.914	39.21	101.863	895.667	119.19	50.325	126.825	691.525	95.41	99.002	28.8403	188.887	204.159	1108.01	42.82	211.963	96.092	219.831	158.427		40.079	895.731	127.374	483.97	132.895	81.153	252.562	219.142	402.001	141.914	590.178	142.014	67.292	1193.39	181.896	420.388
33.683	505.017	52.108	78.568	89.286	192.537	81.123	104.242	126.41	106.513	143.088	48.7547		400.068	106.011	39.709	100.089	900.86	117.677	47.947	128.709	707.082	99.319	101.211	25.6141	186.183	208.949	1121.41	45.941	213.322	94.985	212.966	162.894		40.99	905.854	129.525	484.922	136.189	84.246	249.975	223.67	399.203	139.496	589.969	140.599	67.271	1169.09	182.716	420.98
33.773	503.492	52.485	78.501	89.893	197.4	86.317	102.802	127.397	107.171	143.237	46.9256		405.381	110.778	40.233	100.418	903.896	115.027	47.191	129.98	727.043	100.649	97.457	27.6744	181.995	214.118	1130.82	49.37	216.573	100.453	205.738	172.469		42.241	930.984	128.589	479.124	145.938	88.342	238.376	218.043	399.243	138.535	589.843	142.798	69.268	1158.58	170.585	420.403
33.863	503.049	52.637	81.739	91.163	198.81	87.927	101.364	132.947	114.989	156.529	47.2449		400.521	111.755	40.265	101.558	898.488	115.555	47.973	131.246	736.223	101.406	93.892	27.3598	187.481	210.429	1143.77	48.235	221.603	102.328	193.595	165.018		42.174	954.377	125.911	474.784	143.642	90.432	246.765	218.615	393.704	134.983	584.793	146.566	68.787	1149.66	171.32	421.819
33.954	496.887	54.446	83.869	94.709	195.344	90.219	99.062	135.891	115.179	161.85	48.7918		399.394	116.223	40.564	100.678	892.449	119.246	47.862	129.109	735.279	105.89	93.999	27.945	191.82	215.23	1165.95	48.973	226.845	100.019	180.398	166.231		41.532	978.585	120.361	473.668	142.28	94.079	243.274	225.242	391.677	137	588.193	149.755	70.502	1145.22	172.48	418.835
34.044	498.198	54.282	87.252	94.7	194.638	85.691	97.696	133.386	117.548	159.172	46.961		391.851	116.656	40.355	103.409	883.517	123.153	44.945	127.571	738.722	106.05	86.637	25.5487	191.865	214.474	1178.69	49.648	226.663	98.323	179.331	167.703		42.975	987.026	120.363	466.599	138.648	97.524	240.373	227.01	383.583	143.094	591.288	149.891	69.307	1141.24	178.836	426.973
34.134	504.979	50.813	93.175	91.971	195.149	90.595	99.673	130.733	122.269	148.072	44.9473		374.515	113.818	40.492	105.215	862.068	124.067	46.934	128.362	730.442	109.417	92.826	25.313	190.979	210.065	1198.99	50.498	233.385	95.578	174.49	169.421		45.221	990.078	126.632	470.294	144.703	94.119	239.865	221.308	379.224	148.156	577.141	152.396	67.232	1133.02	184.983	427.619
34.224	508.782	52.664	97.118	94.506	192.13	89.566	104.146	129.374	118.551	153.698	46.0437		356.622	114.072	39.217	105.708	851.381	127.045	46.221	129.614	743.242	105.331	91.661	26.0093	192.496	208.14	1233.85	53.183	235.169	93.023	171.815	166.124		45.544	1008.8	128.757	471.808	148.139	94.746	241.372	216.009	368.434	150.397	557.346	152.636	64.203	1127.62	187.635	420.344
34.315	513.343	53.161	97.454	92.417	196.072	78.744	107.086	129.047	112.474	152.069	43.5419		345.707	112.487	38.27	107.35	845.504	128.672	45.621	130.92	742.432	106.38	96.195	24.8589	195.827	208.548	1254.72	51.579	226.744	95.091	178.24	163.695		44.908	1043.31	135.261	465.645	152.14	94.824	242.736	207.105	359.734	155.886	543.576	155.39	63.948	1108.54	187.373	419.639
34.405	514.608	54.398	101.366	92.083	202.842	78.387	109.305	128.646	106.849	147.642	44.1535		338.942	109.856	39.889	113.631	829.721	126.947	45.377	129.355	752.933	105.762	96.595	25.0817	193.642	213.447	1292.86	49.632	241.414	99.778	184.17	163.984		46.42	1049.72	138.15	462.686	153.834	89.228	237.155	208.159	347.442	163.277	533.902	154.525	62.02	1088.9	187.287	424.603
34.495	513.05	57.864	105.385	90.964	208.167	76.509	112.464	129.719	105.28	151.073	43.9206		330.065	111.458	42.305	116.091	809.736	125.504	43.895	124.896	768.666	111.469	97.614	26.6567	196.02	216.304	1311.81	47.487	255.227	96.69	166.919	166.4		47.931	1081.78	140.612	463.608	156.39	89.18	236.177	214.757	340.663	166.547	537.585	155.621	60.003	1064.1	189.651	434.283
34.586	517.195	59.188	106.585	93.935	205.361	72.005	114.233	132.903	102.254	148.419	45.589		328.89	109.966	43.451	118.818	775.653	129.428	42.96	123.918	734.227	109.057	91.634	28.2507	199.982	212.259	1316.52	45.671	263.893	95.309	161.967	171.005		48.457	1091.02	139.841	467.562	158.459	85.621	237.333	216.058	324.811	171.765	553.783	152.708	59.82	1030.5	189.787	438.635
34.676	522.985	58.438	109.304	94.114	201.293	74.82	114.602	133.177	101.158	145.014	46.9368		334.356	105.104	42.667	121.137	736.106	131.038	45.737	120.14	702.204	110.325	93.36	28.2632	202.014	208.704	1319.34	43.735	266.911	88.473	163.874	171.716		48.179	1077.91	138.996	477.976	159.744	82.202	243.45	216.614	313.889	184.308	545.386	151.433	59.838	990.499	186.176	434.011
34.766	518.784	56.206	107.438	92.349	201.58	71.096	114.574	130.022	101.93	143.012	45.7152		339.44	102.736	44.617	123.772	711.293	133.246	45.341	112.799	681.142	109.944	92.911	33.3482	209.629	209.704	1293.17	41.306	274.55	86.428	161.842	172.949		47.613	1071.61	137.377	474.25	163.764	81.652	242.789	217.373	313.563	193.052	537.064	154.406	63.4	970.48	184.62	432.754
34.857	513.237	55.295	107.042	95.025	201.843	71.549	116.417	126.133	106.717	137.41	46.9212		336.752	101.738	46.814	128.089	702.181	130.171	45.975	111.584	662.513	109.34	93.954	34.0553	208.485	211.56	1287.88	41.572	276.641	83.326	160.125	177.71		47.929	1118.64	145.873	473.89	170.945	78.846	247.335	218.364	311.08	195.354	544.671	159.597	64.929	951.509	189.262	423.329
34.947	507.604	55.799	107.271	94.732	196.331	69.981	115.419	121.443	107.436	128.193	47.5148		338.131	102.543	45.374	136.876	698.606	128.187	48.405	107.762	671.184	107.287	96.85	32.8499	206.439	208.213	1277.1	43.194	267.84	80.752	170.85	183.67		50.927	1137.61	146.767	477.66	175.922	78.575	245.228	222.602	316.064	189.016	554.55	160.978	64.233	933.283	185.958	418.168
35.037	505.926	55.865	109.079	94.751	193.085	71.689	115.367	121.595	114.077	123.985	46.6635		335.517	102.39	47.128	140.047	690.163	124.289	48.104	103.353	726.802	107.133	97.518	34.2443	204.359	206.193	1264.74	40.943	258.902	81.161	182.862	182.089		50.233	1122.22	149.82	474.537	176.331	73.963	253.156	219.525	320.125	180.803	557.455	160.074	65.385	903.229	188.306	424.614
35.127	492.668	57.342	106.241	96.474	190.77	73.414	118.116	128.21	113.719	124.347	45.3866		335.516	105.461	48.512	145.997	692.039	119.195	48.2	102.184	800.518	106.385	98.1	32.8406	196.487	207.293	1253.76	39.162	235.476	76.891	187.123	187.122		51.916	1153.35	155.751	469.55	174.898	71.572	253.443	212.171	321.385	176.14	559.074	158.368	66.351	874.571	185.884	423.402
35.218	485.895	59.911	101.404	98.493	187.019	72.088	121.375	128.678	116.407	127.509	45.6228		334.829	104.988	46.965	144.431	710.404	118.299	51.696	100.61	847.91	106.176	104.566	32.7037	196.878	200.317	1242.22	39.561	231.98	76.751	190.131	192.647		54.928	1161.97	157.564	464.13	167.661	75.153	260.006	212.682	311.217	177.037	561.632	159.515	65.906	852.659	190.589	422.771
35.308	477.505	59.615	99.741	97.136	188.195	72.886	123.775	127.188	113.484	124.146	43.4051		321.884	101.612	48.581	141.015	725.547	116.619	52.933	96.742	902.486	104.069	107.907	29.9245	194.294	204.246	1241.7	39.625	236.803	80.146	187.414	189.913		57.491	1163.31	164.483	459.7	162.387	77.462	269.786	209.252	309.082	175.179	568.084	159.569	64.541	854.357	193.139	412.006
35.398	464.955	57.968	103.154	96.638	189.655	74.795	126.785	130.269	114.348	118.851	44.3924		326.933	99.523	47.384	136.103	733.815	116.289	56.343	93.798	896.5	103.254	111.52	28.9845	184.574	199.276	1221.64	39.328	229.984	83.855	190.584	185.736		59.854	1157.08	170.574	452.621	161.968	78.338	279.463	208.676	309.617	178.27	587.242	152.83	66.305	862.031	197.599	399.312
35.489	463.173	57.356	101.392	94.734	186.964	73.71	127.468	131.055	117.048	121.826	45.3479		326.579	99.627	46.344	131.474	735.086	114.125	59.412	94.45	887.198	103.24	110.441	30.0064	178.857	194.829	1196.28	39.667	230.582	87.649	188.594	184.915		59.907	1191.07	177.171	445.672	154.783	76.625	287.899	220.623	314.665	183.125	583.362	148.919	67.222	870.906	190.263	405.276
35.579	470.681	58.698	100.256	96.034	179.895	74.384	127.971	130.043	113.248	128.451	45.0341		328.911	99.802	46.792	127.851	732.003	114.187	61.25	93.252	881.588	98.398	114.843	28.5796	178.327	190.926	1179.14	39.734	233.734	91.138	187.049	183.83		59.282	1148.88	190.061	442.282	156.677	76.134	303.171	221.952	323.307	180.355	576.685	147.288	65.478	889.313	195.571	407.658
35.669	474.918	59.672	101.605	97.622	175.439	73.227	127.728	128.353	109.947	135.172	49.4075		331.053	100.688	46.965	128.321	733.57	114.989	65.783	93.574	872.715	103.421	117.006	27.7362	176.078	184.465	1153.88	39.735	238.649	89.478	189.674	185.095		58.951	1147.63	196.037	439.183	159.896	75.024	310.833	219.865	337.426	171.591	568.533	148.311	66.044	896.121	204.815	413.583
35.76	492.65	57.842	99.528	98.65	171.55	75.191	130.085	127.744	108.62	127.977	50.5686		361.68	98.612	48.404	132.789	741.716	114.549	63.637	89.039	835.758	101.082	121.871	27.2052	171.83	179.135	1146.73	39.129	239.146	88.692	192.763	186.315		59.869	1181.58	207.002	439.675	163.187	74.135	316.295	216.183	343.818	169.396	576.837	148.241	66.413	912.11	214.649	423.748
35.85	501.441	56.854	101.366	101.167	173.841	73.784	135.54	126.45	106.059	128.933	51.9082		406.325	101.109	47.941	131.826	748.703	116.291	64.912	88.313	813.303	102.085	120.258	29.4276	173.604	174.61	1152.22	41.394	231.267	86.65	199.106	188.916		59.611	1166.77	210.801	441.066	167.34	79.969	322.631	218.294	356.791	169.065	611.388	151.765	67.923	931.284	223.52	433.005
35.94	501.718	56.015	98.663	107.842	176.016	72.3	134.997	122.265	102.202	128.397	51.1405		411.821	103.591	45.244	127.697	741.725	120.861	65.648	89.175	799.552	103.737	120.461	30.1878	174.119	173.125	1140.35	44.542	226.925	89.718	210.014	186.026		59.121	1152.56	213.425	442.362	165.179	83.094	324.913	217.338	369.012	173.263	648.689	147.621	67.95	939.767	229.594	452.256
36.031	516.958	56.716	96.296	106.861	176.688	77.453	135.105	124.211	101.611	132.797	52.3566		412.471	106.375	44.336	124.215	745.714	120.088	60.406	88.383	798.068	101.485	121.878	29.5633	169.74	169.938	1149.22	47.324	229.81	90.676	217.319	187.757		56.891	1111.32	207.542	446.902	164.204	86.667	331.979	222.721	379.814	173.317	670.614	147.379	68.409	947.022	231.687	470.832
36.121	530.455	56.414	100.56	107.24	183.016	82.336	138.811	128.932	100.32	128.171	51.3501		404.696	110.769	47.3	128.738	754.803	116.54	59.482	90.179	817.723	107.503	125.614	27.7785	170.727	165.297	1156.01	51.966	231.38	91.373	223.568	190.329		55.508	1093.15	208.808	453.775	163.897	90.977	340.772	222.743	395.467	171.923	654.088	151.599	71.502	956.879	236.558	486.513
36.211	548.449	55.241	101.535	110.041	195.878	88.667	141.592	130.003	100.306	130.325	56.2725		386.936	114.757	48.459	117.077	761.81	116.905	52.77	91.138	823.21	111.449	127.073	26.3495	175.98	167.287	1179.8	53.287	229.688	94.049	221.811	189.57		54.08	1085.84	207.003	467.251	162.891	93.888	343.448	221.753	413.418	164.238	615.999	153.646	70.034	969.442	236.409	503.088
36.301	582.783	56.365	99.291	106.435	201.871	92.251	143.763	131.588	102.064	134.362	53.3809		382.452	117.302	47.549	119.158	772.306	115.034	53.883	90.282	836.995	105.864	138.727	26.2557	177.376	165.022	1183.39	54.257	230.825	95.994	206.434	189.983		52.805	1075.11	203.96	476.079	165.394	96.181	336.391	233.707	421.121	157.668	628.455	155.382	70.704	997.728	227.357	517.298
36.392	601.145	57.23	105.22	105.303	194.771	98.872	146.724	137.547	102.724	140.412	53.819		386.268	122.093	45.203	116.353	780.193	111.712	51.195	89.167	815.649	104.634	140.27	24.8504	176.626	163.11	1193.03	56.045	231.674	96.922	205.357	190.156		55.486	1056.98	204.325	487.324	165.291	97.274	335.845	240.396	428.593	160.303	636.375	153.225	74.769	1030.69	228.966	522.67
36.482	601.408	57.353	108.68	107.266	186.316	106.82	145.636	144.522	103.224	139.212	50.7688		401.72	120.169	46.513	116.171	761.03	111.787	53.245	94.304	770.246	105.685	139.462	25.3401	176.208	158.39	1164.06	56.49	229.073	97.963	211.596	189.897		55.662	1037.98	203.908	495.859	162.609	95.855	336.057	242.619	425.989	154.57	634.885	153.88	72.693	1055.92	222.068	526.136
36.572	598.301	60.863	108.262	111.184	187.393	111.93	149.673	149.512	106.868	138.636	49.9403		417.778	122.129	45.721	110.262	762.318	113.684	50.308	99.951	760.591	105.914	141.253	27.0952	177.805	151.542	1169.8	56.779	225.107	101.891	209.332	191.692		52.457	1020.77	202.907	505.796	158.197	89.871	341.024	245.057	421.41	158.375	638.592	159.37	71.489	1048.77	218.881	534.501
36.663	594.193	57.359	110.176	114.846	179.935	110.815	153.553	153.753	114.4	142.218	51.1872		431.17	123.614	45.034	116.417	774.074	108.137	51.612	106.761	764.471	100.891	143.191	27.4543	175.911	152.574	1136.41	54.94	226.886	104.695	218.918	197.11		50.314	1051.74	193.945	517.278	155.42	87.216	339.551	246.078	418.207	161.466	639.005	170.016	71.313	1066.64	221.648	533.479
36.753	607.804	52.962	112.788	115.621	172.821	109.937	158.881	155.515	113.289	145.854	48.1116		443.279	125.517	43.705	115.944	738.071	105.036	49.59	109.719	769.793	105.536	150.3	25.3583	169.46	159.12	1121.05	54.311	223.498	106.793	227.283	195.234		45.832	1067.06	183.759	536.632	155.527	86.013	347.253	264.468	424.605	165.007	630.518	169.314	71.333	1064.1	223.332	541.36
36.843	614.109	51.591	117.36	117.695	179.876	109.573	161.909	156.459	112.696	139.839	47.0138		447.362	122.943	41.965	124.081	727.414	103.812	51.484	115.557	791.28	110.942	147.492	28.2999	166.227	162.797	1139.93	53.499	232.657	107.288	231.789	197.032		42.764	1048.34	173.372	548.924	158.228	84.672	347.141	266.526	442.02	171.636	619.26	167.754	72.289	1072.84	219.998	540.913
36.934	612.533	51.728	116.903	114.352	186.386	107.612	161.188	161.225	111.175	139.448	43.4929		442.663	118.679	40.113	118.582	732.914	102.662	49.183	118.926	814.88	109.23	146.992	30.3361	160.262	158.527	1133.85	53.295	235.642	111.629	228.251	199.542		42.681	1001.86	175.703	552.733	164.928	86.317	349.349	268.328	444.84	174.883	607.609	164.813	68.004	1070.24	223.46	542.349
37.024	605.119	52.313	120.328	112.091	191.643	104.496	162.702	166.552	113.438	137.899	42.6617		446.574	119.31	41.566	119.36	762.671	107.201	48.155	118.863	827.933	113.405	139.202	31.3512	156.196	157.042	1147.59	55.296	247.194	111.659	218.949	199.724		41.683	1007.27	170.895	564.465	168.415	86.703	335.346	258.936	447.458	177.183	592.052	165.183	71.381	1028.19	220.777	536.973
37.114	605.14	53.153	115.946	112.081	196.664	106.374	163.779	170.322	116.536	134.846	41.5472		445.964	120.546	40.315	119.949	786.393	103.47	45.238	122.158	846.983	108.588	140.126	32.1907	158.986	156.892	1170.14	52.314	243.78	109.511	213.187	209.616		42.392	1006.75	166.577	578.685	173.586	86.484	329.89	258.884	409.556	182.725	585.561	170.301	69.388	982.218	209.585	531.707
37.204	601.97	52.369	114.01	106.873	204.055	116.218	163.68	180.254	117.99	136.799	39.7195		467.353	118.687	39.033	122.798	778.45	102.636	44.905	127.193	862.011	112.036	134.262	32.9164	161.882	161.689	1167.74	49.445	247.226	104.117	214.991	217.519		42.991	1034.7	159.48	588.708	178.3	83.449	325.549	256.401	388.194	189.941	581.038	174.964	71.373	974.076	211.077	536.046
37.295	609.299	52.755	112.938	107.624	208.221	121.054	163.153	190.035	120.687	139.838	39.4319		491.043	119.45	41.845	123.684	770.487	97.704	42.813	128.556	845.176	111.714	131.797	31.2368	164.274	162.841	1170.34	47.722	256.366	101.078	213.097	229.115		45.606	1028.92	157.751	596.281	186.857	82.199	316.944	250.925	385.689	196.74	584.781	173.139	71.57	967.069	209.928	539.793
37.385	621.897	55.758	113.562	104.913	209.957	119.883	158.201	193.284	126.765	143.008	39.2468		473.292	120.968	40.333	129.044	783.145	100.918	41.336	130.212	816.713	115.597	129.328	31.449	163.989	166.396	1178.98	44.688	258.863	99.574	203.672	231.025		46.285	1110.05	158.27	610.057	190.907	81.212	320.392	246.916	391.396	199.823	586.092	173.09	71.565	942.373	206.172	535.054
37.475	629.375	56.941	115.021	102.678	209.07	113.548	159.005	194.902	123.06	157.692	42.0038		459.249	118.909	38.287	132.721	788.057	103.392	43.082	132.473	821.297	120.993	130.678	29.8548	166.709	171.259	1177.03	45.868	264.32	99.351	202.352	235.483		44.863	1103.66	154.227	629.904	200.895	84.269	321.614	241.747	390.097	195.615	583.339	169.512	71.183	912.209	201.509	528.079
37.566	622.056	56.182	115.244	104.595	211.081	105.382	161.738	198.65	125.429	169.698	44.0356		449.076	121.096	40.059	145.999	772.98	108.458	43.312	136.626	841.966	125.571	129.28	33.3589	169.327	178.359	1160	44.98	259.666	97.87	202.463	232.347		43.069	1084.64	151.942	644.783	204.894	84.757	320.896	238.954	383.062	186.338	582.812	172.316	73.507	903.965	201.519	528.314
37.656	625.768	55.336	114.205	104.827	219.147	102.07	163.344	202.378	130.626	179.04	44.5409		441.567	121.937	40.713	148.007	749.938	110.928	43.289	139.509	845.967	126.369	126.079	35.5788	165.797	178.451	1167.17	46.317	259.488	97.128	202.542	213.675		45.833	1146.7	146.38	654.18	205.926	83.638	321.248	231.392	382.827	183.797	577.12	164.403	72.977	931.83	205.083	523.406
37.746	632.657	55.599	112.002	102.846	222.973	100.39	161.322	205.628	131.09	179.222	44.6296		413.167	114.187	42.243	147.586	734.493	116.515	46.762	142.245	861.178	123.161	122.522	34.744	165.541	180.756	1157.01	45.193	266.437	98.155	196.477	214.843		48.103	1157.99	143.711	661.768	199.096	84.326	321.848	234.782	379.907	179.348	573.852	158.501	73.91	964.308	210.344	529.577
37.837	639.882	52.331	111.656	108.909	225.938	101.164	155.399	206.191	132.755	183.646	40.474		415.504	123.033	43.093	155.202	716.043	116.614	46.08	140.397	874.813	128.509	118.418	36.3595	164.876	182.067	1153.4	47.402	270.777	94.275	195.029	218.582		49.571	1175.5	146.676	680.026	200.499	83.042	320.673	239.042	380.021	179.026	581.528	160.614	69.728	954.417	216.947	529.836
37.927	638.289	51.048	110.873	110.113	224.951	104.298	152.164	205.105	129.682	184.012	41.3189		407.189	128.497	43.267	155.215	709.258	115.062	45.487	141.026	901.397	118.886	120.256	36.9172	161.274	185.934	1165.89	49.172	269.098	95.082	198.264	225.792		48.102	1199.07	145.22	694.565	198.899	79.52	330.883	238.94	380.394	179.185	587.272	164.266	68.541	945.494	215.525	533.055
38.017	642.708	54.152	105.852	108.456	221.498	105.078	151.773	199.502	131.937	179.94	41.4137		412.745	127.974	42.493	154.348	692.016	114.266	45.612	140.786	901.184	130.488	123.414	38.0163	157.655	191.015	1172.02	49.6	267.227	95.215	199.65	227.324		49.768	1229.86	153.302	701.137	197.356	78.257	340.163	241.306	373.492	183.838	600.651	161.123	69.245	919.607	207.356	545.48
38.107	639.07	52.475	101.016	99.567	215.534	108.366	147.913	193.175	129.296	184.919	43.5763		407.051	125.784	47.26	147.793	676.71	110.821	49.01	138.16	888.111	131.083	122.998	38.6434	156.34	191.155	1149.94	50.641	269.438	97.829	204.931	232.583		50.753	1245.76	158.371	713.823	200.22	81.892	347.566	237.241	372.79	182.828	596.571	154.386	71.004	919.822	202.366	548.565
38.198	628.847	52.395	96.786	98.664	213.768	104.565	147.4	191.053	126.058	188.643	44.6554		418.955	120.745	48.191	151.819	668.147	109.05	55.021	133.954	881.962	132.651	122.453	38.7721	156.395	202.26	1138.32	51.114	275.664	98.423	206.043	237.248		49.037	1270	161.484	726.447	198.799	84.776	337.316	237.594	375.245	188.178	589.14	156.623	70.747	918.878	204.541	551.63
38.288	622.212	53.377	93.812	98.643	212.198	98.591	148.337	193.884	126.042	192.347	47.3326		409.723	115.302	50.059	160.919	666.507	113.438	54.176	126.781	890.672	128.559	124.566	39.7925	159.281	206.568	1129.83	42.752	278.432	95.514	207.87	233.191		52.512	1274.84	158.329	736.514	202.986	86.091	331.85	233.71	383.384	197.557	581.664	150.818	69.332	927.167	211.052	559.299
38.378	610.208	51.747	97.611	98.436	214.286	101.769	151.545	197.017	121.001	171.761	46.6705		407.178	114.505	52.373	158.54	645.417	117.062	53.698	124.553	886.827	124.822	123.447	38.773	163.302	211.29	1141.09	46.048	287.23	93.384	207.172	224.035		56.051	1295.78	162.295	742.213	205.179	90.111	326.903	238.983	392.402	212.335	588.837	142.482	66.491	932.083	218.494	562.816
38.469	600.869	52.154	104.116	98.278	219.288	100.486	157.884	195.5	119.972	162.268	47.6057		397.393	112.658	50.882	159.706	636.129	120.181	55.031	124.338	880.828	127.29	121.04	38.9122	163.761	217.65	1140.97	44.27	286.718	91.028	211.275	214.541		58.105	1312.54	162.946	755.565	206.735	90.382	336.336	237.961	409.649	216.601	608.826	137.524	66.056	948.078	227.522	569.259
38.559	606.179	51.666	105.143	106.258	219.843	100.214	158.544	188.222	116.136	166.475	45.8616		392.091	110.895	52.016	161.489	635.496	122.06	58.623	127.004	880.472	124.703	118.734	38.428	164.287	219.026	1147.73	48.904	291.443	90.577	215.563	215.378		58.506	1321.79	163.84	773.287	214.514	92.991	345.022	231.253	420.762	216.149	578.573	138.459	68.537	951.908	239.221	577.178
38.649	617.95	49.356	102.479	108.531	222.272	100.128	157.99	181.165	112.926	182.582	47.162		384.683	109.514	54.253	164.161	631.399	130.089	61.119	125.755	872.45	121.632	118.511	37.4071	164.124	224.786	1168.22	48.688	289.892	92.041	211.724	213.648		60.456	1346.85	168.488	788.748	214.778	94.845	338.547	219.382	432.491	209.985	562.611	135.786	68.525	968.293	251.5	587.295
38.74	593.284	50.198	105.96	106.991	228.141	103.074	160.045	176.379	112.591	198.7	47.2711		377.168	110.393	57.388	157.538	621.537	138.993	62.856	127.345	861.914	117.495	118.914	37.3877	164.471	226.128	1195.48	51.813	283.462	96.684	211.497	213.319		62.151	1339.19	172.015	796.817	218.541	98.082	343.737	216.793	434.703	200.107	557.106	130.202	69.518	983.246	257.052	585.986
38.83	579.565	51.935	107.114	111.317	229.084	91.164	163.881	169.369	112.278	205.656	48.0461		361.675	109.862	56.892	152.13	616.174	147.505	62.337	127.65	849.143	124.355	118.916	35.7333	165.29	231.387	1209.74	54.061	283.211	91.752	212.309	213.521		62.738	1339.38	175.687	798.839	208.206	101.22	333.554	216.855	439.962	195.358	567.418	126.913	73.554	995.294	253.117	571.556
38.92	579.111	50.722	107.869	114.104	230.623	99.136	168.433	166.366	113.219	200.617	49.453		349.212	112.066	54.854	146.318	618.903	153.06	63.558	121.981	838.756	125.909	120.774	35.043	166.004	229.641	1227.36	52.28	276.77	94.705	209.766	213.633		63.563	1324.06	176.842	792.931	206.774	104.393	328.855	219.883	443.32	193.401	569.41	124.54	76.328	988.869	245.34	563.734
39.01	570.601	52.775	111.442	110.993	234.56	97.792	168.767	163.252	109.259	192.592	49.4456		349.777	114.511	51.424	143.936	624.869	160.569	64.936	124.238	842.78	122.079	117.876	36.618	166.743	229.863	1255.98	53.518	270.412	98.638	209.782	213.399		62.852	1302.29	174.634	785.952	211.371	108.294	348.413	225.938	444.433	187.027	569.069	127.544	75.446	960.69	242	569.329
39.101	562.98	51.184	111.335	103.985	233.168	94.092	168.801	164.955	106.733	184.81	50.3455		353.964	116.885	52.744	147.535	625.956	168.023	66.359	124.873	839.219	121.242	125.69	35.579	163.606	228.286	1266.53	52.664	256.56	100.99	216.365	219.061		62.473	1276.89	176.996	777.769	209.288	104.703	356.747	232.649	473.495	177.408	568.13	127.162	79.459	927.995	229.513	574.527
39.191	565.056	49.647	116.066	101.551	232.599	98.704	169.301	165.326	113.375	170.763	49.6886		370.257	117.683	52.963	145.955	629.24	176.646	62.953	122.719	837.681	129.041	130.824	36.8424	159.726	227.48	1303.34	53.302	250.323	106.614	221.292	225.079		66.675	1267.16	181.632	765.727	210.811	101.485	365.602	228.537	470.048	172.412	559.508	128.763	82.646	910.485	217.171	582.102
39.281	566.27	49.308	118.002	98.419	230.099	102.022	172.28	163.573	118.578	163.205	52.7108		368.433	119.627	49.941	145.107	618.9	182.395	61.788	121.702	812.541	127.737	137.669	38.1568	160.145	225.988	1348.41	53.259	248.429	104.917	227.013	230.854		67.335	1234.32	189.489	746.198	201.501	98.681	355.021	229.332	485.963	174.633	560.306	129.933	83.495	905.177	209.203	583.925
39.372	567.99	48.805	120.52	101.222	226.753	100.169	174.158	165.234	116.382	170.034	52.1623		375.743	121.497	46.343	138.281	642.47	180.42	63.256	121.04	799.351	124.216	137.908	34.6895	168.489	217.045	1346.13	54.959	249.159	102.933	225.131	233.143		65.212	1219.35	190.477	733.534	197.177	97.431	355.248	225.44	479.348	174.604	555.048	130.01	83.916	913.791	206.461	578.395
39.462	585.644	50.48	123.472	105.117	227.299	97.414	174.47	164.878	124.234	176.471	50.7029		375.008	123.459	45.047	134.066	651.304	179.001	61.769	125.726	791.785	123.246	135.971	34.0025	173.063	216.067	1372.97	60.563	243.37	100.676	227.033	241.743		63.118	1205.96	182.934	741.024	198.04	98.161	351.086	220.947	486.081	170.254	555.125	127.803	84.059	938.211	208.264	576.189
39.552	611.176	51.944	128.009	105.003	230.478	100.042	174.617	166.173	122.899	174.874	50.9359		377.061	127.334	43.579	135.165	647.775	175.781	60.182	124.663	771.951	121.327	135.982	34.205	171.465	223.855	1413.72	58.672	240.58	101.99	233.248	246.388		62.502	1174.26	178.984	741.03	197.57	96.636	352.707	222.339	491.161	176.726	555.502	126.05	86.584	959.057	216.294	575.133
39.643	617.653	53.885	129.781	107.415	229.968	107.297	171.818	164.607	115.316	174.9	49.5991		376.537	130.401	42.406	134.431	656.098	172.805	58.747	128.082	775.28	121.629	137.411	33.7162	175.145	220.869	1420.67	57.383	246.228	104.159	234.633	241.048		62.255	1156.02	180.596	752.437	197.432	97.082	344.119	228.799	492.07	184.016	555.908	122.888	90.545	934.984	225.524	592.609
39.733	628.443	56.512	128.799	110.177	230.536	110.344	174.772	166.199	110.234	182.036	49.7351		389.862	131.163	41.791	134.571	674.085	169.878	55.918	131.572	793.306	120.436	131.926	34.0537	177.53	223.997	1446.75	57.478	237.004	99.719	238.701	239.873		61.707	1138.36	178.009	770.325	203.962	100.47	344.025	235.094	496.831	184.373	561.172	124.359	94.293	909.056	235.342	594.161
39.823	629.607	58.562	131.016	112.016	230.081	116.054	174.737	173.013	115.438	188.332	50.5771		403.834	133.668	42.452	144.559	680.201	172.583	56.338	132.045	811.291	115.644	133.2	35.5837	177.084	222.372	1421.62	57.942	239.245	101.944	242.195	252.322		62.91	1119.98	180.786	782.176	205.036	102.104	357.035	236.159	501.656	194.749	572.238	130.079	95.962	879.683	232.588	596.98
39.914	648.726	58.585	132.089	114.829	229.283	118.781	174.803	176.832	114.418	187.465	48.9807		418.087	135.809	42.237	140.333	690.808	171.763	58.196	130.68	808.215	116.626	134.128	35.561	176.513	223.963	1402.65	56.105	236.485	99.974	241.983	262.338		64.924	1124.39	172.13	793.654	202.147	101.956	366.25	231.964	510.872	194.127	586.853	132.268	96.548	855.433	234.836	614.707
40.004	669.451	57.288	131.491	116.76	228.646	117.941	178.273	182.348	121.614	167.101	49.8356		417.506	139.615	43.921	139.694	700.675	170.668	60.568	133.669	794.468	113.563	135.942	35.0286	175.188	225.709	1380.61	52.851	237.248	98.713	254.002	270.625		65.315	1132.19	169.084	799.342	197.157	105.367	367.472	230.132	499.529	195.156	595.94	137.136	100.477	829.29	238.289	628.348
40.094	682.221	56.357	135.028	116.138	224.882	124.319	175.803	184.167	121.789	159.51	49.9712		432.231	139.417	43.404	141.286	697.198	170.027	61.229	131.318	811.628	119.519	132.138	35.6576	173.591	227.649	1331.91	49.605	234.437	99.918	253.889	275.457		67.277	1130.83	166.304	803.798	196.781	107.15	368.27	235.86	470.92	187.663	610.332	142.328	99.138	839.415	240.251	631.624
40.184	704.849	56.011	135.465	112.86	217.681	129.758	173.438	186.441	131.226	152.193	46.5102		442.483	137.645	45.005	140.331	691.843	160.827	61.617	133.275	830.17	114.7	138.507	36.0304	171.301	227.954	1301.71	51.044	235.334	99.167	255	279.966		64.427	1154.88	165.571	800.352	200.414	109.699	362.195	239.25	463.814	183.721	611.259	150.114	101.02	843.917	243.189	624.597
40.275	714.862	55.443	136.392	116.184	210.948	134.204	176.21	194.796	142.489	153.458	43.5384		458.751	133.316	43.931	146.536	675.627	155.897	59.911	137.211	858.449	115.938	141.488	35.0663	175.521	226.904	1258.55	48.018	230.035	104.043	252.425	277.857		65.086	1142.62	161.89	791.461	199.952	111.559	357.552	237.432	473.396	183.394	619.286	166.945	102.483	838.369	237.729	618.003
40.365	742.984	54.807	139.583	120.97	209.878	134.58	177.856	204.993	141.37	151.644	45.2574		476.337	127.466	42.17	153.479	664.232	158.96	62.625	137.837	864.33	119.563	141.563	33.4761	178.842	230.499	1221.98	46.866	235.416	103.326	250.628	274.537		62.884	1147.02	169.958	773.027	200.162	115.043	349.929	262.157	474.06	186.974	622.53	176.254	108.049	811.576	245.802	608.215
40.455	764.535	56.278	134.377	120.524	204.546	131.564	175.144	211.381	146.105	151.886	46.5253		482.653	127.534	42.391	154.957	652.207	163.572	61.007	133.65	882.563	113.989	146.005	32.0962	177.643	223.661	1180.13	48.518	231.356	102.443	256.919	269.61		63.101	1135.34	175.596	763.79	206.707	115.139	344.49	268.054	452.299	193.895	609.249	174.774	114.493	792.936	251.135	591.459
40.546	789.678	57.947	130.137	120.747	199.764	129.375	172.857	218.365	152.909	160.372	46.59		489.001	128.119	43.888	161.985	651.788	169.707	61.501	132.332	875.621	116.665	145.618	31.3977	182.797	228.414	1137.92	45.623	233.777	104.268	247.456	268.151		61.395	1159.58	179.613	764.492	219.728	117.09	339.312	268.163	443.331	193.244	582.787	175.498	113.585	786.39	253.39	578.01
40.636	801.001	60.135	128.48	126.477	197.406	123.734	176.216	225.384	155.614	164.139	46.5766		491.414	126.972	42.038	169.691	658.483	175.238	61.419	136.526	867.591	110.253	144.601	31.1453	184.781	224.147	1087.52	44.722	231.662	101.936	241.054	256.392		59.024	1159.29	171.349	755.867	220.922	114.509	333.732	260.644	430.55	192.515	579.495	181.664	107.779	783.542	260.933	566.067
40.726	801.737	59.72	126.219	124.292	198.244	116.999	182.769	224.407	152.103	170.222	47.0132		499.012	126.908	43.521	173.128	650.109	180.533	61.283	137.879	870.648	110.186	141.656	31.0218	186.824	223.693	1027.7	44.051	233.091	98.737	241.99	259.117		58.218	1163.33	161.001	752.292	223.429	105.271	323.152	254.047	426.925	185.943	614.602	186.746	103.468	784.688	258.992	574.119
40.817	803.929	57.843	124.673	122.35	197.779	114.225	187.814	223.352	147.288	168.905	49.2374		501.126	127.578	45.904	169.82	659.908	182.778	60.145	135.606	886.713	110.695	146.311	32.6465	190.631	221.023	987.86	42.601	240.597	102.705	238.127	260.1		60.227	1160.51	159.02	752.664	219.515	99.021	312.887	244.741	412.751	184.12	620.594	195.36	97.235	789.052	265.98	582.614
40.907	797.505	54.682	125.022	122.401	194.26	111.792	188.925	226.207	146.605	177.846	49.7838		489.069	127.217	44.577	172.202	656.049	188.863	56.666	141.146	893.077	113.391	143.91	33.0205	191.05	219.37	946.1	44.484	250.225	104.65	243.632	259.874		58.275	1161.64	158.647	757.148	216.084	91.174	313.112	248.89	419.605	188.355	613.018	194.957	98.008	778.325	267.559	599.478
40.997	773.529	52.628	124.482	123.221	189.654	109.261	187.247	229.953	134.752	182.914	49.9421		479.499	126.212	43.533	175.178	677.594	197.58	54.98	143.764	905.255	118.084	139.541	37.629	189.156	214.414	914.562	43.067	262.904	111.087	245.933	257.89		60.042	1174.71	153.549	761.726	217.117	88.521	310.451	246.277	425.605	192.955	593.082	189.864	100.111	787.881	271.876	618.874
41.087	745.175	51.518	124.817	123.946	187.628	109.792	186.095	229.805	137.997	187.867	49.9374		479.03	129.412	42.18	181.172	694.021	203.913	53.638	148.033	913.436	124.534	139.145	41.1893	188.454	213.749	888.013	43.77	268.227	119.305	243.909	253.905		61.123	1179.22	149.099	774.166	213.012	88.244	306.656	248.098	427.077	199.232	574.857	184.774	99.521	799.462	277.192	647.035
41.178	725.415	47.393	122.028	125.72	191.182	113.618	181.948	228.747	144.426	188.808	47.5572		492.999	133.826	40.804	179.912	696.685	206.335	51.308	149.788	933.133	131.025	132.516	40.5833	189.422	212.53	864.961	44.536	269.674	121.708	250.889	252.428		59.955	1196.32	149.338	778.309	213.448	88.232	300.556	254.565	414.627	195.2	561.783	182.865	96.068	818.421	271.636	655.688
41.268	714.215	44.968	119.539	127.803	198.065	112.868	178.283	229.053	143.214	193.884	48.7349		494.514	135.588	39.331	183.184	725.302	207.042	54.142	151.838	937.949	132.395	132.964	41.1948	188.64	213.714	838.414	47.015	270.249	126.56	250.413	248.781		60.735	1199.11	146.428	782.942	213.694	89.746	293.957	253.3	380.701	195.587	552.394	186.46	93.883	830.895	269.346	661.813
41.358	710.506	45.248	114.602	129.68	202.358	108.9	178.008	229.8	148.121	201.382	49.5684		498.007	132.685	39.956	185.734	745.884	202.764	52.457	146.375	938.773	132.916	129.774	42.2744	187.333	213.91	839.9	47.02	271.948	133.201	233.543	244.585		61.152	1204.01	145.459	792.226	216.099	91.248	289.308	251.711	384.697	192.495	552.407	188.454	90.289	845.162	275.624	658.463
41.449	698.185	46.024	114.759	128.374	199.194	107.985	178.263	232.83	142.416	212.411	51.5084		492.054	130.202	41.938	191.063	738.592	202.754	53.201	148.598	925.001	138.226	130.012	44.2002	191.336	217.329	831.694	47.439	272.276	144.597	221.907	243.434		65.089	1265.91	142.76	791.128	214.285	91.226	287.083	257.857	390.408	196.75	542.555	189.245	90.01	855.399	276.197	649.267
41.539	684.111	46.374	112.368	130.85	202.508	108.017	182.976	234.807	135.884	219.583	53.7429		492.527	126.541	44.786	191.347	744.563	196.213	54.455	149.744	910.952	133.949	134.096	41.1388	193.96	221.778	841.151	48.479	269.211	156.629	219.604	246.782		66.063	1309.21	145.904	772.197	202.422	91.25	289.041	259.218	392.311	207.752	539.645	190.398	90.435	864.219	279.003	645.146
41.629	669.952	47.144	111.762	129.549	210.48	105.812	180.382	234.451	136.844	224.868	55.4315		496.199	128.803	46.895	198.846	742.173	192.089	57.973	151.171	891.551	140.516	145.239	41.2252	191.74	229.431	853.237	46.785	268.378	170.012	207.134	247.399		65.367	1321.03	151.929	745.49	200.83	88.14	302.945	258.07	393.743	205.071	536.181	188.495	89.203	879.417	281.047	647.461
41.72	649.622	48.251	115.051	131.469	211.702	103.574	179.316	232.317	130.055	221.994	60.7262		495.318	130.942	48.553	202.604	756.592	190.148	59.883	151.041	872.76	137.911	155.392	38.0388	192.819	233.4	867.767	45.125	275.064	185.397	196.697	247.881		64.943	1318.86	154.784	730.825	207.957	88.635	302.825	262.433	404.186	209.527	531.671	191.386	86.512	893.035	276.688	643.865
41.81	623.725	49.476	115.039	132.468	216.168	101.436	175.329	222.765	148.388	224.17	65.0882		489.002	130.003	49.178	209.599	781.141	188.705	60.349	154.037	860.797	142.476	154.919	36.8728	192.526	237.707	859.235	44.729	271.322	198.377	193.359	249.856		62.536	1315.59	154.836	728.595	210.902	88.932	304.332	261.53	424.18	207.505	530.216	196.517	86.063	912.495	282.032	640.991
41.9	609.177	51.044	115.803	135.752	219.786	100.825	162.266	209.565	158.481	222.814	64.3509		485.41	128.671	50.807	196.931	810.425	192.031	60.021	145.379	848.598	150.726	153.344	36.1665	189.681	240.274	882.443	45.182	269.9	205.379	188.064	252.059		63.901	1297.48	152.322	730.012	214.534	93.789	305.47	269.144	440.557	201.869	537.628	197.851	82.726	934.91	282.473	635.586
41.99	596.938	52.616	119.454	134.774	223.354	103.264	157.965	200.976	149.655	206.821	62.733		476.092	129.578	50.937	201.468	831.932	193.315	59.038	144.504	830.553	150.61	157.24	34.1172	185.024	245.329	907.602	47.387	275.595	209.421	195.021	255.137		63.47	1287.61	153.448	736.026	215.778	96.059	311.761	269.49	427.956	195.42	523.103	200.541	88.817	952.315	286.457	646.733
42.081	590.398	53.34	120.928	132.429	227.693	103.923	155.721	197.794	140.599	211.939	59.8089		468.375	126.003	51.624	197.048	842.917	194.829	61.261	140.365	812.733	161.108	148.96	32.4401	181.176	249.893	922.824	47.412	260.929	211.578	197.079	255.221		60.833	1296.25	150.215	736.48	211.93	99.127	309.055	269.024	388.605	191.338	518.8	195.264	95.061	962.027	285.236	669.322
42.171	588.288	57.557	117.169	130.812	227.41	108.147	161.104	197.633	143.77	222.5	56.7855		458.863	127.065	51.486	194.006	877.073	196.87	64.212	140.311	806.817	163.286	149.404	35.1098	180.27	252.962	935.536	47.133	289.15	215.313	200.853	253.107		62.373	1284.4	151.418	730.886	206.485	102.179	303.789	268.589	405.052	179.085	517.914	188.328	97.154	942.254	282.671	691.456
42.261	598.151	59.918	122.427	129.796	228.395	112.581	161.468	198.737	142.916	233.344	54.9946		452.819	131.981	54.422	195.903	879.345	197.135	63.357	140.838	801.209	165.44	149.55	33.9433	176.76	258.369	948.596	50.441	279.117	209.454	201.8	253.795		62.979	1282.19	151.925	725.089	210.399	102.853	318.833	272.507	444.273	178.027	511.053	184.727	98.076	925.72	276.767	704.393
42.352	601.769	63.593	127.067	126.126	232.291	115.262	163.47	200.668	144.203	245.391	53.392		448.859	134.223	55.071	187.348	884.375	201.528	62.869	143.507	790.718	163.595	150.659	36.4869	171.414	265.61	971.955	52.774	283.403	209.09	200.185	256.943		62.025	1295.94	151.564	712.418	212.242	103.416	301.485	272.344	440.179	175.658	516.273	188.36	104.477	907.192	274.743	708.514
42.442	606.756	65.8	126.851	134.171	239.445	118.403	162.683	200.857	145.694	241.18	51.9885		445.245	132.153	56.196	179.285	900.695	205.367	61.847	144.915	775.776	159.029	157.014	37.4423	170.505	272.222	995.785	52.94	288.72	202.565	202.978	262.639		64.582	1304.26	154.164	693.594	224.156	99.828	306.206	266.053	435.487	178.585	511.226	184.902	105.132	865.846	274.677	704.136
42.532	616.993	66.648	127.137	128.361	240.697	123.662	163.16	199.449	142.389	232.572	49.8041		446.795	131.808	59.738	183.115	891.575	204.202	62.665	144.142	772.489	164.481	155.894	37.3876	169.425	278.499	1028.33	51.877	284.096	198.674	199.439	269.714		65.023	1369.33	153.07	675.234	219.913	100.672	321.959	263.582	447.459	180.211	510.457	187.028	101.999	866.741	274.94	683.172
42.623	622.758	69.027	129.662	130.06	236.173	130.487	172.713	194.921	143.716	228.847	49.8654		449.273	129.948	59.023	182.753	897.418	198.716	62.865	136.749	781.972	160.43	149.81	38.6225	166.868	283.827	1059.02	50.434	280.611	202.08	201.445	278.726		66.205	1393.9	155.561	660.675	218.877	98.834	308.519	255.917	465.575	177.376	526.174	188.217	96.936	868.406	278.838	675.336
42.713	622.241	73.058	133.786	129.225	234.785	134.391	171.998	192.763	140.649	227.311	51.7444		448.891	131.107	58.235	180.873	874.517	191.137	56.943	133.703	793.079	160.32	145.825	38.7646	166.005	283.721	1086.46	50.109	253.479	198.231	206.328	288.463		69.151	1403.6	158.867	659.102	209.537	96.893	317.937	250.973	472.44	186.509	530.699	190.51	97.563	887.994	272.151	667.532
42.803	622.419	75.118	137.449	128.76	240.808	136.309	171.456	197.626	144.918	225.177	53.7156		443.348	135.715	59.535	179.74	858.839	186.019	57.171	128.947	802.59	163.607	142.003	39.1215	164.836	289.772	1123.49	48.536	258.656	192.959	207.35	290.262		70.56	1400.75	173.813	653.217	203.974	94.655	317.586	243.991	469.535	188.586	517.569	190.581	96.67	897.606	268.643	674.653
42.893	620.664	76.925	137.366	130.689	244.495	132.309	179.211	203.769	145.797	228.298	48.923		440.017	141.011	58.639	182.223	846.117	183.238	56.097	130.935	811.703	164.789	138.015	42.6603	164.315	290.354	1147.3	49.546	265.314	184.365	212.796	291.508		69.4	1404.24	177.745	656.164	199.277	92.399	315.358	237.416	487.282	194.902	517.751	189.266	98.826	904.168	268.963	682.034
42.984	623.226	78.97	137.648	127.441	250.414	130.625	195.019	204.015	144.278	224.96	49.913		445.55	142.154	60.82	178.661	834.869	179.136	54.302	132.055	813.04	154.2	130.675	45.038	162.236	280.091	1184.09	48.828	269.705	179.167	221.16	294.263		70.142	1426.11	189.962	655.716	197.573	89.646	320.932	233.192	495.948	187.619	512.115	190.757	102.391	895.427	279.196	665.094
43.074	638.052	81.84	140.846	124.984	259.274	126.972	206.473	198.235	140.479	233.759	48.7627		445.42	141.332	57.923	177.712	831.296	175.319	53.605	137.113	820.979	155.038	124.886	42.6629	160.613	268.58	1197.66	50.223	271.712	170.562	228.053	296.41		72.321	1488.59	195.298	664.521	193.853	93.918	318.836	228.575	465.462	192.801	518.894	191.261	105.34	900.01	285.165	659.827
43.164	652.732	83.769	141.272	126.313	263.121	124.874	217.651	196.223	132.696	235.719	50.1042		460.462	143.566	59.3	185.139	826.227	176.027	56.114	141.489	835.057	154.496	119.858	41.0632	160.669	265.766	1219.38	51.506	280.059	160.008	237.448	299.484		72.478	1517.27	203.126	670.455	193.722	97.048	306.501	223.1	485.597	199.615	524.749	193.806	109.9	896.028	291.764	650.105
43.255	676.897	79.477	138	123.747	267.025	119.223	226.864	196.511	131.297	239.927	49.7154		474.483	146.705	58.638	192.206	808.96	173.727	60.179	140.573	859.451	144.014	115.151	41.4935	160.747	264.011	1214.95	48.144	282.608	155.161	248.605	299.391		74.648	1533.17	208.605	674.016	194.716	99.653	307.48	216.939	485.252	198.951	540.746	196.577	109.115	871.396	297.825	645.741
43.345	703.861	76.822	137.308	125.576	257.856	116.462	226.816	195.427	126.075	243.172	50.8887		487.252	151.11	57.844	190.598	798.029	170.456	59.672	130.085	887.919	142.494	110.333	41.094	160.395	251.326	1206.36	48.58	284.235	152.458	258.497	299.762		75.291	1553.36	200.533	685.783	201.244	103.476	304.93	212.413	473.712	186.24	549.796	196.2	106.364	858.134	306.294	649.025
43.435	734.516	76.281	135.651	126.238	246.328	115.146	215.82	199.966	124.057	247.248	53.3131		500.952	149.368	56.728	193.885	786.451	172.76	63.989	118.818	905.844	143.433	105.977	38.4127	160.879	242.877	1190.66	48.788	282.409	154.245	270.889	300.114		77.452	1590.07	197.036	707.728	206.013	108.488	294.524	204.466	473.279	182.112	545.592	201.043	104.883	840	305.188	643.761
43.526	749.46	73.005	135.141	127.075	246.514	112.075	209.498	205.381	125.886	258.88	53.2271		500.143	144.072	54.651	196.791	767.947	175.132	66.437	114.698	919.047	132.477	101.211	39.7868	159.64	228.595	1183.1	49.812	283.318	150.754	276.762	293.363		80.489	1604.34	189.136	706.965	197.94	108.939	287.654	204.968	470.168	179.386	552.212	204.87	102.089	840.72	310.91	638.663
43.616	749.017	70.045	136.221	127.638	245.439	107.685	206.555	206.895	125.801	263.985	55.8452		498.24	148.58	53.383	200.968	745.022	174.321	65.378	108.365	930.996	131.401	98.38	38.9382	157.275	222.084	1149.39	50.052	285.914	149.019	283.255	287.89		81.598	1625.68	191.696	704.684	188.962	114.644	280.4	209.737	462.207	192.635	566.357	201.735	97.493	830.142	303.802	629.675
43.706	753.848	69.002	136.686	128.312	242.334	102.61	211.434	207.886	129.44	249.009	58.607		502.203	148.892	51.242	209.946	729.793	175.24	64.393	109.534	942.855	130.923	95.933	40.0996	157.316	217.632	1127.94	47.621	283.599	149.117	292.063	291.32		80.673	1614.78	197.879	698.025	184.083	116.581	283.357	211.641	449.63	206.473	572.418	197.635	97.72	830.335	305.04	625.591
43.796	760.223	67.195	139.327	128.009	233.079	101.802	212.985	208.674	135.278	259.182	58.9616		521.245	149.774	49.358	213.51	715.737	177.048	64.399	112.652	943.032	132.554	97.675	44.2392	157.493	219.128	1114.29	49.95	286.08	153.262	296.199	292.212		75.657	1620.58	197.075	706.019	188.197	117.627	287.096	218.74	450.177	214.395	573.828	195.138	95.075	828.878	300.999	624.888
43.887	768.428	66.466	137.466	130.424	233.694	97.911	213.477	207.558	140.542	262.191	58.0614		542.867	141.353	52.215	216.508	712.259	176.967	63.849	114.446	932.637	129.953	102.848	43.7602	157.753	216.56	1087.69	49.285	290.241	157.183	304.658	294.872		72.508	1630.65	188.766	715.685	190.997	120.865	278.401	220.94	457.227	214.594	558.517	189.226	94.013	821.001	295.097	633.873
43.977	767.67	65.298	132.979	133.541	235.588	101.455	214.54	208.35	141.017	253.506	58.257		520.079	140.776	55.508	227.579	701.725	173.612	63.749	114.122	932.85	127.029	108.28	44.5004	157.048	224.872	1085.6	46.166	299.424	162.755	312.624	298.11		72.979	1633.38	186.911	751.605	196.407	125.796	276.247	218.349	445.947	217.633	550.922	191.15	93.285	827.569	293.669	639.876
44.067	766.638	62.118	130.503	132.493	237.223	102.017	231.531	213.63	146.513	258.06	56.306		520.602	143.763	54.893	228.318	688.358	178.994	63.592	108.942	939.229	132.477	117.591	44.7525	158.078	222.037	1053.27	49.441	304.45	168.804	319.931	295.648		68.917	1619.7	179.722	769.506	200.932	139.37	275.548	215.141	441.122	209.714	540.754	184.677	92.005	819.587	304.243	663.049
44.158	765.371	60.379	128.402	136.76	226.311	104.647	217.872	218.005	141.838	256.431	58.3191		520.281	151.789	53.703	239.841	687.129	177.078	63.707	110.818	940.88	132.27	129.614	47.3444	161.183	219.262	1031.68	50.223	311.737	174.48	326.946	295.651		66.621	1618.06	175.208	798.589	211.096	143.148	275.747	217.366	441.43	208.966	522.778	184.481	92.601	828.077	309.077	681.879
44.248	766.796	61.103	126.637	139.403	221.471	103.786	216.176	225.785	142.416	253.842	59.6477		526.674	150.703	50.992	231.555	687.492	178.955	64.316	106.486	939.898	131.744	133.809	47.7099	163.235	215.155	1015.71	45.232	319.757	174.502	336.752	295.367		68.563	1622.8	172.828	825.224	211.383	137.743	282.574	218.62	435.163	207.967	526.857	183.851	93.639	837.808	314.176	694.693
44.338	768.166	62.116	127.075	137.055	225.928	108.469	218.427	234.533	145.625	255.128	59.9077		529.719	150.668	56.729	230.103	689.893	177.647	64.144	106.732	921.599	127.856	143.533	48.194	161.848	214.869	1010.86	46.283	324.773	178.031	349.457	299.132		62.8	1632.53	177.731	838.171	212.717	133.311	274.892	219.064	426.864	196.429	519.699	183.236	93.618	849.476	322.587	721.303
44.429	764.365	62.235	129.538	131.819	221.92	103.432	219.519	241.027	155.375	252.27	59.7909		534.369	151.73	58.904	229.85	703.414	181.872	61.874	105.905	903.839	129.035	150.392	46.6599	159.631	214.202	1004.79	47.39	331.888	175.243	355.448	303.324		63.671	1634.52	179.501	833.343	211.451	132.419	272.593	219.057	430.931	192.286	501.343	182.607	92.239	872.359	332.81	735.177
44.519	762.435	62.859	127.491	130.083	220.196	101.98	223.295	242.401	155.7	249.216	61.2341		534.123	153.124	57.934	225.569	715.108	185.2	62.715	101.545	882.681	126.296	146.343	44.1884	155.334	220.159	976.415	43.973	337.863	179.849	364.213	311.072		64.142	1633.32	180.233	811.44	212.96	127.953	292.721	212.966	427.265	189.808	495.476	184.088	93.721	879.762	327.578	759.082
44.609	765.96	63.95	127.98	133.985	214.204	97.924	229.401	242.519	159.747	243.56	60.4095		529.087	154.738	56.736	225.582	713.668	183.846	66.148	122.912	859.605	122.978	152.09	46.7273	153.251	226.948	961.919	45.974	342.222	188.975	368.131	314.227		60.704	1604.88	181.064	784.261	211.62	119.585	304.961	207.539	432.738	195.613	478.811	182.613	96.034	904.426	325.668	774.164
44.7	759.951	65.745	131.931	132.766	208.814	95.249	227.236	237.766	163.671	238.548	61.3128		530.105	150.56	56.223	227.724	733.763	178.696	65.076	133.9	844.591	126.239	157.738	44.7277	157.283	231.195	964.257	46.798	339.912	194.865	361.398	320.809		60.038	1584.86	180.362	763.804	207.235	120.246	283.851	208.826	412.409	186.39	463.27	179.562	99.53	899.36	319.912	779.147
44.79	746.345	66.629	132.557	132.941	207.849	95.467	226.422	228.899	164.264	231.145	58.0418		525.175	149.469	52.921	222.554	754.03	183.293	62.923	137.024	833.882	123.049	162.504	43.2097	161.708	232.397	946.02	47.978	333.162	196.592	354.128	320.351		58.156	1575.35	175.614	762.836	209.889	118.448	278.865	206.102	408.742	174.913	446.445	185.034	99.807	895.944	310.476	788.326
44.88	736.847	67.321	134.525	135.02	211.209	103.39	220.886	219.455	163.318	236.014	56.6877		510.109	150.823	50.592	223.925	778.715	180.797	65.022	136.553	803.208	128.237	164.445	43.0535	164.843	236.403	930.012	51.812	327.192	206.106	351.705	328.263		59.42	1574.54	170.5	774.609	212.933	121.479	281.113	203.093	407.879	167.345	443.077	183.79	99.714	879.167	309.606	797.74
44.97	726.892	69.944	138.866	135.976	213.742	106.345	220.195	213.059	159.501	235.151	55.8171		515.875	155.026	50.143	221.766	778.528	177.548	65.748	130.111	791.138	136.081	165.521	45.0735	166.967	238.148	938.862	53.248	317.588	216.89	349.196	337.811		60.11	1572.73	165.252	786.045	214.502	127.091	303.179	198.651	391.27	158.888	431.144	176.666	102.934	882.279	305.368	818.409
45.061	719.338	73.208	136.786	138.002	218.498	112.045	222.585	216.595	159.647	238.417	58.324		524.793	155.829	51.851	224.86	807.626	183.549	62.997	121.506	780.391	141.042	165.551	46.125	166.138	246.677	916.331	55.371	313.415	228.939	345.081	348.315		59.86	1574.14	169.871	792.817	218.873	129.416	322.594	189.605	370.583	167.416	429.457	176.086	102.112	885.727	307.288	834.068
45.151	699.688	73.97	136.406	151.722	229.11	113.551	217.624	217.049	162.162	239.499	55.2549		534.957	166.311	49.964	227.646	811.523	188.4	66.078	117.588	763.001	146.01	166.542	47.1333	164.607	250.562	891.794	60.054	311.121	239.119	333.736	354.393		57.858	1584.88	175.035	798.623	215.236	125.855	325.707	191.172	363.203	166.27	429.613	174.704	102.909	908.038	315.526	843.099
45.241	672.463	76.794	141.148	156.328	233.612	113.909	213.764	214.635	160.203	236.334	55.2513		539.252	168.929	50.846	225.601	821.621	195.422	65.472	120.808	753.5	154.982	167.369	47.5974	164.16	247.343	899.19	59.97	308.868	239.313	327.586	359.377		59.988	1568.47	181.739	790.687	214.376	119.05	322.412	194.017	366.892	160.654	430.539	181.576	105.423	914.091	315.963	846.653
45.332	644.507	79.239	150.004	159.083	231.161	109.065	211.64	212.297	161.762	236.472	57.8336		544.115	174.388	51.349	229.745	814.088	202.328	66.978	124.483	752.408	157.849	169.715	48.21	163.141	252.316	889.334	63.169	310.104	237.775	328.094	356.77		58.611	1555.19	182.145	783.848	224.774	114.756	321.18	189.388	365.35	155.621	429.372	185.574	106.066	898.31	306.705	846.333
45.422	620.378	83.466	155.329	155.695	236.133	109.188	214.022	216.862	163.252	232.819	54.6033		546.175	173.868	55.459	228.451	821.492	203.116	65.513	129.484	748.416	153.401	174.971	45.2069	164.36	239.245	885.173	62.433	308.375	231.689	324.599	358.07		60.225	1547.27	183.051	781.721	225.221	109.878	312.643	193.417	385.68	159.331	434.232	182.723	106.715	882.937	300.065	846.258
45.512	604.371	84.794	155.47	156.732	234.347	113.992	211.597	220.184	160.062	231.784	50.7417		541.956	176.907	56.122	216.698	845.306	201.504	70.6	127.592	755.076	162.26	177.996	43.26	169.901	241.35	898.014	65.258	310.667	226.582	323.395	362.007		68.755	1502.16	184.39	787.825	226.047	112.288	314.188	190.16	398.956	161.343	430.797	179.421	102.593	876.67	297.059	847.657
45.603	594.457	84.785	158.576	158.809	238.339	118.188	214.822	218.868	160.697	232.033	51.4444		538.578	175.426	59.657	210.789	860.075	199.817	70.604	129.897	769.731	163.289	183.214	46.2858	171.891	248.698	907.774	68.677	319.138	217.013	326.724	356.904		71.781	1484.27	189.564	775.6	230.372	108.621	336.849	190.614	408.368	165.918	431.464	179.385	103.757	868.613	290.695	825.787
45.693	585.787	87.714	158.887	155.752	248.496	112.565	220.94	218.455	160.61	228.541	44.9325		528.919	177.02	61.409	212.809	882.519	193.447	67.865	130.094	785.033	170.041	179.097	47.3814	172.802	248.02	906.904	70.085	320.222	216.176	321.054	361.156		72.725	1457.62	185.893	762.445	224.501	110.319	334.264	195.355	419.197	174.635	432.861	174.363	104.588	849.83	278.809	798.37
45.783	576.518	86.493	159.09	155.323	255.142	114.156	221.224	220.445	167.446	231.813	47.3135		518.973	176.953	60.825	202.45	889.808	185.786	69.179	131.208	795.326	173.542	187.663	45.3012	172.52	256.676	937.678	69.35	318.765	208.592	319.003	348.841		75.8	1449.38	183.352	751.053	219.979	105.69	339.514	195.145	431.435	182.458	440.023	172.79	111.285	841.637	270.416	788.728
45.873	566.644	83.265	161.407	157.37	263.581	110.312	223.825	225.577	171.831	231.42	44.4193		521.742	178.145	61.349	207.961	885.265	183.356	70.617	124.072	809.224	188.593	176.842	44.558	170.912	255.416	955.616	68.494	319.011	195.164	319.645	349.516		76.295	1496.41	185.205	740.52	215.873	100.493	328.638	200.098	449.031	184.102	443.956	171.703	109.45	833.989	270	797.18
45.964	560.295	79.908	160.922	159.118	264.077	103.861	220.328	229.536	170.884	230.417	45.9798		532.203	185.132	61.986	204.134	875.333	183.163	69.502	122.812	815.614	193.744	175.755	44.9457	172.926	251.011	969.67	64.855	319	189.073	322.462	349.954		75.563	1513.48	177.822	712.586	211.9	92.767	332.966	198.03	459.348	178.054	449.468	163.83	112.269	812.978	267.714	810.395
46.054	569.596	76.313	168.622	158.346	259.344	103.912	226.871	233.557	170.887	236.523	48.3136		529.882	179.87	62.676	201.931	870.629	178.737	66.23	122.394	819.135	195.585	170.793	46.7515	172.934	240.881	997.724	61.049	312.704	177.602	325.611	342.158		78.282	1497.76	179.78	701.5	205.237	95.263	341.943	201.053	454.32	193.195	451.009	161.408	113.027	792.001	271.552	822.352
46.144	570.624	72.533	167.475	161.186	260.231	104.406	224.049	233.658	174.97	232.458	46.8218		512.835	181.844	60.387	190.109	864.775	174.014	65.401	123.995	816.43	196.975	165.634	46.6494	170.564	241.973	1018.48	62.291	308.071	169.766	324.165	334.289		76.79	1471.33	176.701	707.969	194.537	96.317	351.575	198.744	461.555	196.525	456.65	164.953	117.325	766.836	264.825	817.803
46.235	572.836	68.639	166.069	157.674	265.675	105.163	227.814	229.668	172.773	228.168	52.0625		513.089	182.45	54.426	195.198	858.693	171.625	66.129	129.573	801.094	189.517	166.123	46.3443	172.779	238.715	1022.24	63.037	308.376	165.814	322.909	326.154		72.796	1445.56	177.734	730.08	186.881	100.795	351.325	192.761	463.851	203.216	468.8	161.249	116.611	747.764	268.763	811.433
46.325	580.96	66.642	163.921	157.934	260	105.873	229.248	229.486	168.591	229.864	49.8325		513.27	179.569	55.531	191.519	871.743	171.582	65.302	140.813	804.015	187.41	155.903	48.0535	176.418	243.037	1043.89	64.693	313.794	162.806	322.952	314.918		76.938	1427.33	171.909	747.426	178.466	101.541	334.555	189.087	467.629	204.641	472.585	155.484	119.748	716.688	268.637	795.986
46.415	592.587	63.963	158.133	159.984	265.008	112.767	237.225	237.322	169.437	232.32	51.8318		518.56	180.403	61.234	183.153	866.659	165.947	66.675	150.4	801.945	180.49	147.878	47.3805	175.041	249.039	1063.06	65.53	323.345	158.938	325.003	306.363		76.357	1411.16	172.753	745.604	171.611	103.3	324.134	188.789	479.5	216.497	480.469	158.387	122.69	699.153	272.44	783.536
46.506	601.102	65.329	152.954	154.113	269.581	117.664	238.228	248.958	165.194	238.182	49.1109		524.009	173.348	60.071	184.514	865.693	171.467	66.37	159.377	813.546	176.919	149.852	49.6186	176.448	244.079	1077.4	61.784	333.221	165.53	332.942	310.545		75.085	1375.3	171.441	739.472	180.898	102.88	332.544	196.86	492.271	229.008	492.613	160.089	123.242	706.858	265.008	770.599
46.596	609.497	66.567	146.801	161.204	280.321	119.58	221.382	255.547	159.116	237.639	48.7626		540.207	170.3	58.222	173.373	855.042	170.752	71.084	155.637	825.46	174.861	142.975	49.2447	175.328	247.764	1092.62	61.769	337.356	168.628	331.33	304.804		74.457	1341.76	168.216	761.923	180.153	103.79	342.101	202.321	488.882	234.836	492.112	160.667	128.197	702.56	249.616	755.286
46.686	620.114	67.864	144.536	163.113	282.055	126.06	214.532	263.305	154.434	238.973	50.1363		558.321	167.086	51.298	181.755	843.055	171.79	71.639	153.547	828.814	174.976	142.092	50.2367	168.084	241.441	1122.11	63.187	339.896	170.783	333.067	310.177		72.728	1305.84	167.477	791.404	176.309	106.244	339.81	209.383	499.268	240.804	495.911	165.56	123.855	690.936	247.073	741.343
46.776	619.498	65.434	145.631	166.961	278.425	124.967	215.685	275.689	158.007	241.487	52.3034		577.235	173.004	49.907	181.332	824.448	175.259	71.016	143.625	837.089	176.754	148.869	48.531	163.891	236.865	1132.11	58.51	343.536	179.438	339.061	308.31		68.033	1316.81	168.947	807.978	180.9	107.474	336.988	219.548	502.263	231.985	503.909	167.759	118.385	670.168	244.406	727.011
46.867	628.01	63.446	141.84	164.695	293.995	122.691	225.329	281.538	162	243.625	52.755		580.374	163.094	54.68	180.095	831.542	170.512	77.771	130.744	834.843	181.625	152.299	51.7187	159.93	239.729	1115.55	54.7	338.665	177.562	362.102	308.317		69.08	1311.57	165.33	845.303	180.555	109.323	337.538	219.23	509.873	240.897	507.895	164.629	114.721	654.841	252.806	719.563
46.957	640.339	61.466	138.208	167.123	295.554	118.49	223.571	281.187	162.245	246.948	53.4224		582.123	165.907	58.286	178.161	821.488	163.435	81.089	126.494	824.432	178.026	150.432	54.0777	158.438	240.252	1095.71	55.063	331.475	174.298	370.491	300.633		69.171	1268.54	171.642	877.078	183.295	111.779	346.038	223.221	523.865	237.209	515.74	164.117	113.673	641.774	258.211	725.452
47.047	642.856	59.238	139.385	169.117	270.818	119.353	218.831	277.82	163.918	246.797	56.8831		571.293	166.286	59.374	176.62	821.792	165.368	82.899	127.252	818.152	180.757	154.727	56.6924	163.012	251.477	1060.01	55.465	326.001	174.566	366.338	297.855		70.568	1256.12	174.479	875.217	192.786	106.884	366.21	225.592	538.177	233.727	515.662	169.756	108.862	648.413	261.328	725.251
47.138	641.181	60.755	139.355	174.623	274.32	116.673	222.074	271.898	163.909	253.39	55.9568		574.06	164.013	57.7	172.874	803.583	169.614	83.913	132.673	802.559	179.026	154.183	56.0086	162.245	253.615	1028.28	55.174	313.362	180.599	364.702	311.479		69.68	1290.18	168.612	855.564	194.991	108.469	367.057	227.398	549.551	219.781	518.185	171.048	108.23	639.248	264.144	741.967
47.228	651.843	60.723	140.256	180.043	296.223	113.41	244.346	269.197	170.478	251.297	58.6739		585.878	163.9	55.208	169.514	790.763	167.135	87.596	135.459	814.131	174.047	154.708	55.8084	156.354	267.723	992.147	58.385	313.066	187.365	368.33	319.665		67.04	1286.05	165.735	844.733	192.39	114.244	362.896	225.002	560.291	214.743	521.934	170.208	103.902	635.02	272.921	756.585
47.318	663.23	61.749	141.117	181.798	289.724	114.234	242.813	264.68	178.53	259.858	62.3465		589.058	163.688	54.105	176.218	758.724	170.42	87.277	140.383	820.348	179.039	153.27	51.8072	156.79	272.956	964.511	58.828	318.466	190.609	376.262	324.712		65.016	1262.91	164.478	834.025	187.487	119.36	357.4	228.104	564.413	212.375	511.623	165.772	97.995	635.017	285.551	768.543
47.409	681.575	65.125	140.552	179.243	305.885	114.092	245.63	263.976	176.832	257.929	65.3137		573.767	165.073	51.65	180.048	742.278	173.525	87.433	137.053	823.637	186.034	156.1	52.8127	160.871	266.82	937.6	61.03	320.856	190.324	387.607	332.089		65.43	1261.45	161.993	823.789	185.944	123.155	350.734	227.449	565.064	205.941	517.344	166.419	97.627	636.073	294.703	780.436
47.499	700.319	67.181	141.557	178.423	305.305	118.064	250.613	270.037	174.15	253.153	66.054		556.544	165.785	53.695	183.116	727.613	182.368	87.214	131.739	829.68	186.21	152.101	50.9054	162.306	260.878	906.641	60.308	316.892	192.065	404.253	344.602		61.143	1273.46	159.356	823.577	185.948	122.938	346.324	219.051	562.707	203.245	516.447	172.385	97.703	645.225	298.729	803.85
47.589	714.54	67.027	136.958	182.926	313.68	118.215	250.903	272.457	175.066	254.941	67.3967		541.044	164.676	63.168	189.474	687.231	187.672	89.736	132.805	832.578	184.845	151.49	53.3049	161.697	259.007	881.473	56.789	316.524	190.789	427.049	357.149		61.474	1318.23	153.954	821.073	192.196	124.082	339.224	211.04	556.945	199.269	498.387	179.563	96.171	642.909	299.316	796.201
47.679	691.316	67.091	137.02	189.617	304.475	118.953	259.488	271.479	178.572	252.224	67.7376		547.485	163.23	63.775	196.28	675.762	189.021	88.125	139.615	825.21	190.437	154.618	55.2229	159.281	254.44	869.602	56.879	324.752	189.502	413.115	368.199		59.829	1330.02	155.627	821.426	204.795	125.371	337.843	210.209	557.951	196.075	477.615	181.125	98.726	644.522	299.01	800.096
47.77	657.794	67.275	138.215	195.134	287.227	119.971	257.87	264.89	180.634	253.482	69.0031		538.146	159.142	63.444	197.038	647.804	192.724	86.187	143.482	821.231	193.272	157.813	54.6065	154.126	254.74	838.661	56.697	328.903	192.602	393.888	373.015		57.953	1336.57	148.731	824.615	208.558	124.802	334.157	210.62	552.233	192.737	458.47	184.98	102.665	658.882	295.216	787.747
47.86	644.115	69.383	141.952	195.38	286.167	116.943	253.968	256.205	184.122	249.378	66.0607		538.578	155.099	61.418	202.302	642.789	191.363	83.468	143.162	812.069	198.529	158.977	53.8559	150.462	257.01	816.728	54.797	331.224	193.934	387.363	367.471		52.98	1349.46	151.79	827.872	216.839	129.095	330.104	212.535	548.798	191.717	458.942	184.683	104.397	660	299.85	780.43
47.95	652.72	68.946	145.808	193.202	282.984	120.004	248.507	251.149	178.211	255.116	66.4081		545.448	154.849	56.799	203.763	631.663	187.225	79.568	147.295	810.621	200.737	161.904	55.0065	147.344	262.21	794.365	54.996	328.935	199.435	384.038	354.096		56.606	1321.87	157.443	816.737	220.583	130.728	324.237	221.793	544.928	192.399	461.601	188.719	102.645	663.246	306.181	761.494
48.041	645.341	70.62	152.419	190.331	282.55	121.764	241.927	246.537	180.951	252.88	67.3193		537.92	153.612	55.778	209.785	630.682	189.99	76.158	149.466	827.257	199.288	169.506	53.5274	144.853	258.526	777.728	51.988	320.274	200.248	385.364	341.52		57.786	1284.92	165.758	797.456	234.419	126.293	325.486	226.17	527.482	191.176	457.72	191.329	105.666	672.432	307.245	751.148
48.131	643.35	71.548	161.654	191.028	286.735	122.975	255.266	240.878	182.857	253.72	58.7846		534.556	152.821	58.651	214.021	628.515	194.598	74.565	152.018	839.282	201.728	179.969	52.8268	142.786	251.269	766.063	51.946	305.19	202.475	378.168	326.114		57.326	1280.42	169.952	783.095	244.555	118.135	326.587	231.245	509.07	185.609	453.703	194.511	103.602	681.492	306.137	770.407
48.221	635.685	71.863	164.061	190.053	301.708	127.289	264.296	239.553	179.284	261.126	58.9911		533.544	155.312	60.622	216.842	632.5	198.509	73.498	151.648	836.883	205.429	182.029	51.9052	139.738	247.999	750.941	52.333	295.726	214.96	361.87	320.74		55.191	1311.47	176.005	764.701	245.275	116.359	324.617	228.074	505.857	188.552	454.392	202.529	104.493	693.196	311.574	779.68
48.312	633.144	73.307	161.757	184.523	307.702	126.353	256.666	243.31	176.317	268.218	58.1592		525.911	154.592	59.011	221.731	641.966	198.727	72.498	147.836	852.209	200.574	191.221	52.4343	141.479	257.232	729.636	50.82	289.518	221.488	369.765	318.878		55.909	1335.57	178.971	741.102	242.166	122.896	319.198	225.805	496.524	196.971	452.173	203.528	104.797	697.093	317.939	809.052
48.402	622.598	75.843	157.625	184.618	309.301	135.87	270.745	245.851	178.687	275.682	57.7773		532.681	156.608	59.878	226.224	641.619	200.252	69.791	147.882	841.561	191.259	198.226	50.5455	144.536	259.868	706.882	54.929	281.392	221.728	367.662	312.853		58.128	1320.49	180.016	721.488	237.851	121.964	320.25	223.949	498.429	200.477	453.001	199.48	109.368	708.236	315.486	825.48
48.492	629.504	75.637	157.154	184.668	308.778	133.004	254.596	246.093	185.358	278.054	60.7543		538.456	164.741	59.287	220.276	642.257	202.634	62.563	144.594	842.303	195.255	204.26	49.8419	150.837	260.522	698.679	56.344	276.269	222.824	370.033	309.129		59.352	1329.33	178.949	700.283	230.88	124.319	320.124	225.991	500.731	197.717	450.214	199.826	108.327	726.471	307.975	854.877
48.583	639.467	77.245	157.913	184.668	306.53	129.466	254.591	252.749	181.61	272.799	64.0963		533.399	166.435	60.386	216.103	637.515	207.519	65.846	144.972	842.63	193.223	199.958	48.8414	154.261	269.034	677.151	55.606	275.19	219.077	381.16	306.235		61.069	1356.69	178.957	683.125	227.967	124.443	309.862	224.761	489.819	196.506	449.737	201.07	108.178	752.106	308.359	858.809
48.673	627.547	78.36	161.676	180.517	301.757	122.515	258.085	252.415	179.592	265.702	65.0847		540.612	166.596	62.393	221.458	646.228	213.535	62.227	149.753	843.794	200.215	189.796	50.4504	153.083	268.441	676.159	59.722	275.712	215.214	379.412	298.376		62.446	1314.49	180.807	672.574	228.807	123.77	303.837	226.95	480.709	200.411	457.087	196.992	105.717	767.581	316.895	868.604
48.763	614.221	75.487	164.882	176.905	296.063	119.624	261.292	251.015	180.189	255.24	62.5711		540.648	166.682	64.868	222.162	633.863	221.11	64.981	154.914	832.649	200.732	184.388	50.2084	157.202	274.404	667.713	59.719	274.865	216.334	373.924	293.736		65.441	1311.77	183.026	671.658	231.685	123.928	290.671	224.793	480.846	205.564	444.369	194.048	104.805	774.499	321.036	857.777
48.853	623.418	81.393	167.87	175.791	293.574	120.994	256.68	254.919	179.599	248.631	62.0362		550.691	171.27	62.843	231.318	635.126	228.449	64.985	152.259	828.904	199.247	175.672	51.1206	156.367	270.984	677.51	63.336	270.537	211.946	375.42	295.871		66.858	1303.98	181.492	685.205	225.253	125.283	288.44	226.191	476.744	202.701	446.127	194.749	101.935	783.916	318.122	839.197
48.944	619.936	81.535	169.417	168.227	282.501	124.338	261.46	256.325	178.989	245.937	60.9038		564.057	171.492	65.419	226.505	627.075	230.872	65.145	152.639	833.659	198.859	165.243	53.9985	153.907	276.052	691.467	61.223	263.83	208.249	374.821	286.654		69.549	1287.71	185.189	686.982	220.063	124.137	287.855	217.415	480.528	208.301	447.227	196.303	99.699	790.047	310.781	837.62
49.034	620.495	80.31	173.157	163.61	285.292	123.239	253.743	257.195	172.294	241.833	60.8362		566.497	183.016	67.508	225.713	623.984	233.702	63.013	154.019	818.835	199.533	164.886	54.5822	155.063	283.485	691.055	62	270.961	205.983	370.701	294.556		67.249	1303.88	181.238	670.145	212.739	123.509	284.701	219.001	472.114	215.187	451.053	198.478	98.247	810.516	300.634	814.583
49.124	613.141	76.998	177.677	158.222	291.137	122.982	259.172	258.251	169.374	244.211	58.2122		572.542	190.391	70.854	231.852	621.754	225.993	67.367	158.193	828.409	198.086	165.419	52.4755	155.803	283.753	701.786	62.939	286.995	206.95	368.846	296.888		67.201	1338.87	183.919	646.674	207.574	126.507	291.747	214.664	473.261	227.751	450.913	202.203	99.568	801.13	291.805	813.356
49.215	621.272	65.458	173	159.797	280.849	125.38	251.831	255.35	169.672	274.434	54.0734		578.704	190.757	70.299	227.372	625.717	222.74	69.254	167.741	840.629	189.353	168.083	56.5891	153.909	279.822	705.29	65.353	291.281	205.547	373.149	307.214		71.717	1326.92	189.988	634.85	210.551	118.973	286.337	216.778	472.951	228.977	454.764	200.058	99.83	792.459	281.456	796.698
49.305	624.846	62.279	174.925	156.866	281.04	127.076	262.004	254.794	173.749	304.719	53.5284		568.096	188.762	73.146	219.907	639.737	229.099	70.633	170.012	843.498	187.422	162.288	58.4366	153.593	281.964	693.146	65.039	300.746	206.685	373.491	304.927		73.287	1303.53	195.56	637.439	210.805	113.614	287.117	216.473	461.591	235.6	459.833	199.126	100.923	771.681	272.379	793.093
49.395	606.192	63.676	171.494	164.276	281.9	128.17	254.376	263.148	172.736	316.775	56.1504		557.458	190.762	69.436	215.162	644.268	231.828	69.131	180.637	847.722	176.476	168.525	58.7648	156.004	277.198	693.365	65.728	303.658	208.356	374.114	311.128		71.887	1298.7	188.275	645.573	214.644	114.2	292.348	211.109	459.685	240.556	461.007	199.585	100.218	764.787	274.163	794.809
49.486	577.331	64.918	170.002	162.125	281.192	126.048	264.766	276.273	179.298	302.922	56.2191		541.589	194.339	67.996	215.919	631.825	230.732	71.033	184.58	833.421	174.765	159.405	56.9847	156.977	282.818	687.273	64.257	309.311	208.727	368.48	318.312		69.993	1293.89	188.103	650.607	214.604	115.23	289.728	206.592	458.008	237.783	463.732	199.039	96.662	738.541	266.938	810.121
49.576	580.09	63.633	167.45	159.243	277.226	129.566	264.622	285.249	183.13	290.337	59.8891		536.766	196.33	65.689	211.862	627.22	234.587	68.408	184.978	825.794	180.852	154.112	55.6217	159.65	287.595	670.973	61.951	311.616	205.819	381.699	319.794		70.963	1275.78	189.666	660.257	213.631	115.991	286.168	209.612	462.163	247.464	471.4	200.94	92.442	735.901	261.864	823.149
49.666	595.383	71.214	167.169	165.761	270.522	131.591	261.057	295.295	178.785	277.303	60.9528		536.742	195.304	63.789	204.274	614.891	241.543	74.138	179.708	819.927	175.171	152.289	51.578	162.065	291.93	686.013	57.103	303.955	203.658	389.807	324.033		68.937	1299.43	193.017	668.696	210.385	107.423	291.311	207.563	465.469	237.087	477.99	201.287	92.987	726.589	263.623	834.402
49.756	608.105	75.165	167.915	178.371	278.205	128.848	255.636	305.628	175.557	279.438	63.7434		545.57	193.951	62.966	197.042	616.726	237.315	75.302	181.1	809.701	177.5	144.378	46.6931	166.651	296.216	695.748	60.632	291.253	211.515	405.25	334.834		67.364	1294.08	196.109	689.705	206.606	104.062	293.544	207.901	464.371	233.387	479.335	206.805	93.767	717.836	259.62	842.883
49.847	605.882	79.075	164.724	179.459	278.114	130.614	251.519	312.029	173.314	275.822	64.5405		558.529	191.195	61.36	190.558	623.36	232.705	79.499	186.551	804.198	174.152	144.923	50.1376	167.675	300.573	703.82	67.041	296.637	212.448	417.862	332.562		69.174	1303.84	197.62	720.652	209.866	104.377	296.315	211.661	478.126	240.029	476.263	212.18	94.32	718.751	256.73	835.394
49.937	612.29	81.7	160.348	181.015	277.229	130.857	252.787	315.783	170.478	266.592	62.1249		571.588	188.356	62.378	187.875	629.505	229.704	79.146	190.339	785.256	175.379	145.946	55.2701	164.442	307.319	714.754	65.185	303.426	217.486	430.722	329.792		71.733	1285.61	192.713	742.46	212.303	109.396	300.316	208.017	500.579	240.081	474.089	216.058	96.11	701.328	259.57	832.185
50.027	614.266	79.577	161.016	191.173	273.664	133.556	245.24	317.919	164.511	269.128	62.4232		599.686	190.734	65.269	186.516	653.011	231.558	83.49	185.693	786.375	172.637	139.985	57.6979	165.955	299.872	723.576	66.344	309.884	224.575	434.83	320.487		74.385	1253.91	201.045	765.699	215.237	116.452	307.714	207.037	521.613	249.599	471.618	222.484	98.281	697.814	262.9	835.116
50.118	617.951	75.882	158.315	196.195	278.808	135.692	235.167	316.566	159.619	261.603	67.9937		614.493	185.365	66.215	186.178	670.024	231.716	86.585	189.822	788.977	170.138	144.966	55.7494	166.463	298.263	720.954	62.303	320.704	227.561	436.819	318.331		74.074	1283.57	201.973	778.651	217.707	119.626	315.651	209.11	541.301	243.195	470.19	227.443	94.741	692.897	265.125	827.276
50.208	618.793	71.371	157.265	201.717	290.105	136.675	237.859	313.9	159.199	253.277	68.7859		637.385	181.831	65.951	189.978	689.889	231.476	86.973	186.433	786.952	166.437	146.207	55.3384	164.639	289.65	734.244	66.677	335.848	230	441.572	329.423		70.257	1282.78	210.072	804.388	220.954	118.864	327.308	209.022	547.579	240.911	475.771	228.125	95.602	700.474	262.141	829.218
50.298	616.928	71.403	151.82	201.475	297.668	140.352	238.319	306.343	153.383	246.901	67.9228		634.137	181.894	63.288	195.298	706.673	228.43	90.027	190.165	797.396	168.899	146.116	58.8554	166.911	279.723	752.696	60.705	339.093	231.334	447.424	328.443		68.225	1294.13	214.856	837.658	225.868	112.416	335.71	210.421	546.213	236.253	471.333	219.313	97.068	689.477	263.024	825.38
50.389	617.809	72.465	153.629	208.486	292.912	137.327	241.869	297.348	155.491	240.275	68.4226		644.529	182.566	65.359	192.83	719.276	228.024	85.973	193.04	795.066	169.966	148.581	61.7561	170.339	268.098	750.234	58.975	343.864	228.01	446.562	338.55		69.309	1287.28	212.121	862.403	229.419	107.663	336.681	207.074	539.897	230.513	462.956	219.068	97.842	679.055	265.639	835.762
50.479	615.928	72.14	156.121	205.691	291.823	136.866	240.879	295.074	163.882	265.754	69.6363		654.127	181.237	65.485	189.961	726.939	228.67	84.467	194.363	806.565	179.758	149.196	59.8838	173.147	260.678	760.705	56.248	349.847	225.698	449.537	343.289		70.562	1344.15	216.161	871.879	227.65	104.482	336.773	208.512	530.688	225.147	461.435	219.074	97.139	677.944	268.353	827.7
50.569	633.307	72.05	158.181	201.904	280.469	132.642	244.97	292.767	163.542	281.435	68.2861		659.523	178.433	68.069	185.075	721.536	226.419	86.418	189.284	818.968	191.038	157.284	60.0449	173.936	257.209	754.147	55.728	360.129	224.163	447.626	345.605		71.349	1352.16	215.148	867.164	224.889	101.503	340.49	207.443	526.159	217.069	458.623	219.315	96.676	654.238	271.175	842.813
50.659	656.673	77.321	162.885	200.632	279.267	127.86	249.251	287.997	163.883	264.34	67.7105		668.808	175.291	68.412	187.857	716.447	225.725	83.483	184.329	834.069	200.346	157.519	59.0505	173.357	248.049	748.443	54.886	365.999	225.444	454.439	340.61		73.42	1370.61	205.684	860.271	226.488	100.277	344.057	207.917	549.555	215.762	464.808	220.239	95.182	639.022	270.094	859.073
50.75	670.238	86.046	164.183	209.223	280.533	121.398	243.114	286.665	162.921	275.607	64.8626		683.6	181.834	66.974	187.18	715.677	228.532	84.08	180.376	845.84	207.213	159.599	61.881	169.948	254.063	743.285	54.601	369.242	230.282	460.489	339.744		71.902	1400.42	210.724	855.156	225.683	99.759	348.861	205.339	567.441	217.003	474.993	221.05	97.12	607.834	275.774	862.174
50.84	669.109	89.548	164.515	207.578	272.087	120.592	241.954	290.696	164.458	281.434	67.9355		695.409	183.183	64.069	193.001	720.043	223.069	82.779	174.453	856.853	212.157	160.84	62.6224	168.898	245.987	736.695	53.661	362.374	227.988	468.508	337.006		70.185	1391.09	210.879	874.307	226.622	101.251	358.25	199.937	569.935	221.515	485.391	227.327	96.877	599.771	281.618	868.486
50.93	679	89.979	165.969	208.193	270.363	116.959	247.077	289.334	170.321	281.001	67.332		704.438	179.573	59.517	194.8	739.381	220.78	83.266	170.188	860.48	221.63	161.017	61.7066	171.449	251.787	738.657	57.48	354.446	229.163	485.26	331.048		66.093	1356.45	211.401	902.387	233.398	103.302	361.542	202.227	578.783	219.947	486.071	228.489	94.999	590.439	279.179	865.191
51.021	693.074	86.737	161.811	204.433	262.047	120.696	246.87	280.005	170.879	274.357	65.6727		689.726	184.897	55.215	187.715	721.63	220.125	83.195	165.881	857.385	226.052	168.366	58.7904	171.461	251.956	741.337	56.941	354.4	237.178	503.95	329.418		64.424	1353.8	209.491	930.291	232.155	106.477	361.334	201.167	565.687	219.501	464.162	232.254	91.009	596.94	272.256	856.357
51.111	720.36	84.1	162.673	206.954	260.444	123.417	252.133	272.815	182.078	267.217	60.1422		658.736	179.641	54.221	192.785	732.705	219.21	83.117	162.465	853.042	228.173	168.932	55.2125	171.615	252.679	731.659	58.883	351.143	235.927	516.438	329.57		65.332	1393.31	206.915	943.618	231.495	111.066	365.894	201.797	554.944	226.161	448.489	233.729	90.97	585.667	279.547	859.948
51.201	736.431	83.083	167.54	213.946	266.741	126.855	251.241	266.608	187.393	261.156	58.3448		634.7	179.639	57.149	197.215	736.98	217.597	83.325	159.974	871.422	234.337	176.616	52.3257	171.956	255.69	724.697	57.591	350.007	236.677	529.443	328.384		63.901	1347.11	206.587	940.488	227.561	113.335	376.672	204.581	553.457	231.9	438.732	235.069	88.58	576.097	298.967	886.331
51.292	733.213	82.79	174.176	213.759	273.312	129.931	245.986	268.67	185.494	261.095	55.4745		605.107	183.799	59.514	193.821	741.657	215.785	84.082	162.69	887.42	235.242	170.596	51.8128	171.263	254.954	731.847	60.068	348.469	235.408	541.734	327.485		63.075	1341.12	203.453	924.763	222.309	116.598	366.471	202.669	539.708	235.13	429.607	227.777	89.654	589.612	308.851	867.09
51.382	724.21	82.108	181.486	210.352	275.312	126.647	249.22	275.077	189.174	257.448	55.314		585.786	180.476	62.295	197.475	735.693	217.452	82.645	161.987	879.262	242.932	167.222	49.4723	168.453	250.079	741.292	62.029	337.646	228.751	542.972	318.122		65.242	1340.85	205.555	913.209	215.954	120.778	366.764	204.91	528.564	235.084	425.287	224.291	94.87	598.716	323.117	876.05
51.472	708.263	84.075	191.307	205.084	280.442	122.324	250.44	276.253	188.064	247.507	54.3702		573.028	180.228	64.324	209.072	745.253	222.138	82.065	165.141	880.005	244.214	168.784	52.5994	171.49	248.412	738.099	61.018	335.426	223.746	546.241	306.733		61.372	1284.69	204.934	889.549	210.43	120.754	364.286	202.447	517.729	234.251	419.056	229.507	98.274	608.119	339.245	869.859
51.562	698.997	89.58	191.705	202.62	278.579	120.33	248.97	276.107	190.483	256.122	54.3522		562.533	181.852	69.001	219.058	731.591	223.41	79.018	167.299	869.466	248.785	171.164	53.5559	172.872	257.292	749.381	60.702	334.102	217.949	551.046	310.479		60.381	1272.16	206.441	863.841	209.569	124.933	367.371	207.165	496.47	241.611	424.736	230.088	98.997	605.42	341.454	883.026
51.653	708.716	88.164	199.851	201.38	280.826	119.099	262.793	284.937	195.655	269.526	50.5355		550.826	182.753	70.579	222.651	725.149	227.219	76.313	168.821	848.565	242.585	168.85	59.9104	169.335	255.476	751.221	62.462	334.768	214.902	559.914	300.87		61.485	1262.22	215.301	856.743	202.572	127.113	367.848	205.379	497.347	248.466	418.64	228.879	100.615	613.234	341.079	901.335
51.743	723.277	86.377	207.467	198.663	290.558	117.583	273.477	289.623	193.303	276.63	51.8773		540.251	189.658	67.597	223.237	713.259	229.523	77.437	172.02	830.529	244.317	178.014	57.3252	173.642	272.547	733.762	58.123	339.997	208.593	580.934	294.812		61.463	1292.47	217.499	848.281	200.631	128.71	370.967	202.761	484.522	255.108	422.187	222.671	100.048	594.042	332.353	904.412
51.833	725.565	84.897	209.069	194.253	298.988	121.162	281.415	292.512	191.103	289.292	51.1041		527.701	188.794	64.973	216.529	705.505	232.551	80.026	179.154	812.414	240.195	186.611	56.8046	175.71	282.333	742.95	56.924	349.171	208.16	589.278	290.85		63.197	1308.58	215.342	839.458	190.782	132.202	366.211	207.558	490.514	258.332	431.106	217.102	100.081	585.837	327.74	909.273
51.924	725.236	87.725	209.867	187.631	294.348	122.031	287.683	289.069	191.081	282.501	51.1477		514.02	189.149	65.727	207.359	693.75	243.728	82.192	171.222	800.284	242.915	193.005	55.3055	174.585	284.16	766.269	60.09	339.904	203.898	605.265	293.24		65.744	1295.45	202.894	830.754	194.166	129.876	354.677	205.644	502.707	263.862	440.603	214.558	100.828	579.87	322.175	912.509
52.014	727.2	92.124	209.751	183.287	304.034	118.283	287.149	292.692	187.038	279.368	51.8238		507.615	195.533	67.222	202.803	678.086	246.771	85.412	168.407	780.767	243.488	196.182	54.5608	171.976	299.282	762.501	58.726	338.724	201.301	624.424	299.299		67.445	1271.93	199.877	820.165	197.607	132.705	342.445	206.803	507.865	264.461	451.733	213.776	105.136	556.278	310.403	894.793
52.104	723.961	94.141	211.417	178.713	312.644	118.152	290.214	303.047	186.151	284.276	53.349		508.589	196.545	69.668	198.348	653.183	250.229	86.581	171.59	767.389	243.568	208.312	52.0345	167.945	312.014	766.228	57.347	336.315	199.165	617.966	294.158		67.955	1220.15	195.141	809.462	202.326	132.297	334.669	198.84	502.215	270.573	459.541	207.837	105.713	554.307	305.094	886.056
52.195	712.02	93.906	210.885	177.69	314.987	115.853	293.547	332.425	189.967	281.874	54.8106		497.511	203.791	74.007	202.681	631.653	251.553	89.946	173.266	747.259	226.723	210.936	55.6754	164.893	325.872	776.713	56.111	331.275	195.262	602.893	335.117		67.549	1224.6	190.104	810.928	204.114	132.925	335.718	212.83	495.236	265.958	463.721	206.083	100.858	554.698	304.789	876.824
52.285	694.076	96.085	212.65	178.547	310.539	116.319	294.93	352.197	189.785	280.968	56.1721		491.145	204.349	77.687	206.834	615.425	251.519	90.49	169.455	735.794	228.296	207.786	56.2056	161.765	337.603	780.377	56.884	326.281	188.513	599.213	332.187		64.147	1238.02	183.935	798.365	203.205	136.22	340.048	214.824	494.103	268.351	460.505	202.664	98.479	554.705	300.622	869.694
52.375	671.406	99.763	208.117	180.254	302.34	117.838	287.009	335.293	185.772	295.793	57.8776		483.894	204.724	82.767	207.624	599.892	251.884	90.123	174.627	755.828	221.26	217.705	58.2426	162.848	342.64	791.318	57.399	325.525	187.754	596.702	325.946		64.649	1214.08	181.912	789.998	205.774	138.437	339.73	213.181	491.785	266.803	456.475	197.523	94.844	557.816	295.606	874.924
52.465	648.775	96.838	205.956	180.023	301.099	118.223	296.123	330.024	182.519	303.389	57.5902		484.548	206.6	79.139	209.587	576.399	251.762	89.358	171.892	793.14	217.785	224.487	55.7025	166.172	340.694	805.576	59.797	327.128	183.609	584.843	313.917		63.514	1216.41	182.15	786.061	218.44	133.42	331.549	210.014	500.565	271.978	450.062	194.446	96.999	554.952	292.844	894.243
52.556	641.3	95.963	200.292	181.974	302.613	119.975	301.111	329.173	183.549	314.316	58.6738		477.351	207.054	72.889	213.092	561.69	249.351	88.842	172.316	827.478	221.025	227.957	54.1232	165.805	341.762	840.503	63.916	323.138	181.657	551.622	313.375		63.895	1220.16	189.904	784.476	218.023	137.008	319.896	216.186	495.561	281.32	444.551	192.127	97.725	572.671	295.641	898.226
52.646	613.95	82.771	198.502	187.503	297.299	123.556	292.508	316.189	175.667	318.188	59.8966		485.809	199.729	72.614	218.119	559.081	246.577	89.897	173.149	843.114	218.205	230.914	50.3621	161.584	335.4	848.771	65.882	321.542	180.369	522.203	317.77		62.237	1226.83	191.283	794.003	212.169	139.534	305.898	211.891	494.388	287.54	444.914	191.632	96.069	576.917	301.399	908.656
52.736	609.892	90.554	197.026	186.513	281.571	122.628	296.057	320.487	172	319.635	58.3047		484.664	189.866	74.944	211.658	550.807	247.962	92.387	180.369	853.65	216.419	238.853	51.5974	162.344	338.242	877.132	65.701	334.02	183.7	500.765	327.758		64.039	1244.37	191.938	808.873	211.696	135.656	306.62	217.719	498.336	283.523	448.05	193.557	103.909	587.662	297.943	923.893
52.827	603.696	90.281	192.753	189.987	282.003	125.543	289.052	310.995	165.298	311.636	58.9158		495.276	186.714	76.649	206.839	562.234	248.995	91.339	186.04	845.167	215.402	238.697	50.5214	164.73	334.349	889.841	61.002	343.623	189.597	480.318	329.324		67.678	1254.97	189.216	819.262	218.04	136.005	301.324	226.056	493.252	284.069	460.18	204.095	109.067	595.761	304.636	947.106
52.917	611.071	86.521	190.795	194.454	283.034	123.824	274.064	306.782	164.078	302.8	59.5926		497.311	185.316	77.918	208.729	575.654	249.067	92.269	183.425	832.62	211.995	234.293	51.2946	164.326	344.026	894.594	65.047	360.724	197.947	481.865	333.381		69.486	1259.32	185.292	837.952	225.965	133.762	290.587	226.488	492.953	277.422	471.483	209.149	112.545	609.023	301.225	975.007
53.007	630.83	86.234	189.841	189.929	286.101	126.091	266.389	305.291	167.598	301.568	62.2223		503.65	185.157	77.101	211.827	575.486	248.952	97.004	190.225	807.223	206.706	230.744	51.0422	162.829	348.079	899.561	60.734	376.873	198.91	485.689	331.389		69.808	1291.04	187.058	855.054	226.386	136.404	286.245	226.409	482.698	272.03	485.445	210.769	110.282	598.317	291.582	980.169
53.098	639.827	89.053	193.185	191.311	290.813	128.079	265.694	302.068	166.073	305.914	63.8623		514.653	185.137	80.993	211.28	587.737	242.513	103.856	192.351	801.76	204.183	223.03	50.1444	161.012	345.49	890.576	61.748	388.181	205.03	474.255	327.799		71.344	1308.15	195.149	853.646	224.65	136.526	288.762	217.313	466.688	267.244	500.233	215.368	116.763	622.247	286.009	989.938
53.188	637.484	88.467	190.448	186.646	294.06	125.641	262.592	312.26	162.763	302.56	65.4264		520.004	184.798	78.626	211.339	602.082	240.675	101.877	200.331	827.518	199.493	207.954	50.0366	160.141	344.189	894.656	62.557	392.089	205.219	455.057	322.837		70.069	1291.73	195.304	863.399	224.46	137.052	287.176	217.201	468.111	255.359	510.581	216.202	119.88	637.728	278.427	998.996
53.278	634.07	96.34	196.022	177.99	289.844	124.722	266.642	315.782	161.956	301.473	61.7603		527.255	181.235	74.271	209.617	607.649	240.134	99.025	202.139	812.664	200.975	197.091	51.2687	158.869	349.262	877.086	62.609	393.073	206.517	446.777	326.26		68.47	1280.77	199.729	871.095	221.355	135.347	285.559	212.535	468.639	240.945	518.789	214.886	114.302	645.439	281.447	1030.46
53.369	620.299	82.973	195.846	183.873	290.75	126.215	266.291	315.027	159.3	293.425	62.0973		538.52	180.589	72.729	209.488	622.926	244.605	95.833	208.408	824.757	205.873	188.34	51.1329	157.785	351.978	882.838	63.252	403.116	200.879	432.785	327.923		70.531	1328.9	203.098	886.546	225.175	134.055	286.531	213.386	473.899	227.607	526.826	213.482	111.963	669.285	285.523	1060.9
53.459	602.308	75.196	192.909	191.863	296.254	131.959	256.789	314.848	155.791	288.776	60.6285		560.913	177.618	72.492	206.36	623.474	248.617	96.91	213.073	888.81	200.53	181.611	50.5822	152.105	353.633	875.071	64.076	404.969	200.169	424.648	338.528		70.016	1338.24	200.172	912.353	225.069	136.716	287.415	217.165	483.584	226.988	534.635	215.899	103.688	686.189	280.576	1100.25
53.549	594.141	76.386	193.851	189.494	295.935	137.921	257.484	323.739	155.453	317.816	64.2491		578.819	176.023	73.97	201.711	628.003	246.761	98.158	218.665	907.311	206.418	176.572	50.5875	148.182	356.793	869.097	65.98	398.999	198.183	411.628	343.494		66.727	1376.96	198.684	945.656	230.048	139.809	291.765	217.803	515.948	227.03	536.809	225.06	101.802	684.669	277.533	1146.8
53.639	593.053	95.615	191.418	186.664	290.818	137.465	253.694	335.518	158.539	318.38	66.15		600.123	173.22	75.064	197.925	635.401	242.347	103.243	219.931	913.49	209.897	178.494	50.8909	145.407	353.762	896.084	60.162	406.124	200.447	392.802	354.48		65.939	1394.43	206.38	983.941	235.315	144.166	293.31	220.01	516.205	224.571	537.793	228.834	104.091	681.67	282.071	1188.84
53.73	599.125	85.399	188.315	193.381	289.816	134.53	254.371	341.596	160.417	318.355	70.3941		602.736	161.786	73.423	193.435	643.889	239.448	105.377	220.084	931.663	220.138	180.742	50.7305	138.885	357.08	874.231	60.706	417.73	198.428	372.969	365.923		62.923	1410.07	207.224	1015.31	236.803	135.303	297.209	225.89	496.005	224.133	540.455	233.896	104.66	680.649	279.095	1217.31
53.82	587.47	83.784	187.864	199.852	291.484	133.277	260.388	355.385	167.023	295.217	72.985		597.166	156.798	76.641	196.818	651.812	241.875	109.275	211.963	862.433	218.432	178.493	49.6437	136.731	357.559	864.795	62.121	427.587	197.178	360.772	353.841		62.127	1436.91	206.074	1017.81	240.783	132.832	295.595	228.105	478.311	217.284	540.892	241.028	102.189	659.481	281.715	1237.5
53.91	584.268	86.013	185.599	201.975	294.436	134.597	266.194	353.557	168.161	275.695	72.5461		600.215	147.585	79.281	206.464	652.353	241.476	108.075	207.51	772.855	220.406	183.789	49.2047	136.629	364.984	855.65	59.974	443.236	201.422	357.294	339.732		61.651	1450.52	210.49	1017.25	234.218	131.513	296.613	230.225	462.418	215.234	537.56	248.155	103.824	643.926	280.435	1232.16
54.001	587.684	81.676	189.076	199.024	291.116	136.907	271.431	358.557	174.594	270.343	72.5937		585.044	150.11	79.242	207.169	638.119	240.462	115.35	206.667	775.889	228.212	182.037	54.353	139.951	373.942	849.99	61.511	456.296	215.165	355.51	337.336		61.067	1423.65	210.206	1022.17	220.752	131.53	304.637	224.409	455.88	214.014	544.107	246.658	105.775	639.947	285.488	1214.88
54.091	585.065	75.138	188.046	196.01	293.848	138.366	271.047	361.319	176.083	262.378	69.067		569.824	150.263	76.579	202.223	630.884	238.552	116.778	206.434	846.385	229.741	188.63	57.2488	142.36	379.523	851.106	52.976	460.309	220.907	354.29	332.884		61.79	1413.53	209.584	1033.13	220.094	130.054	304.303	225.674	459.492	211.176	541.667	245.488	107.88	623.59	291.569	1221.16
54.181	591.287	73.198	195.716	200.389	281.979	138.399	271.289	369.817	185.539	278.449	65.5758		560.993	148.49	75.948	202.396	628.814	244.415	117.349	204.891	954.092	238.512	186.477	51.9341	142.171	382.039	850.2	52.716	461.247	226.752	360.783	327.75		63.99	1411.04	216.572	1048.94	227.86	131.313	319.027	227.2	453.75	218.404	534.89	249.625	108.251	617.836	300.367	1219.61
54.272	627.954	73.005	197.377	212.521	283.487	135.367	269.014	366.918	190.904	279.705	63.4013		560.177	148.196	72.958	199.298	626.806	244.76	112.561	202.675	974.674	236.106	185.758	54.1104	140.868	389.76	851.577	52.279	463.551	237.601	362.549	318.749		62.639	1377.96	225.234	1061.2	226.762	137.105	328.253	225.672	450.628	227.081	525.074	253.646	108.428	622.32	311.65	1203.47
54.362	646.342	71.601	198.816	193.406	275.271	140.805	271.819	368.022	194.245	279.624	63.0223		553.041	149.772	69.635	198.85	632.557	244.66	111.27	198.512	960.701	243.246	185.1	55.3702	139.739	396.288	853.879	54.831	471.605	246.287	373.057	310.232		66.806	1346.65	235.67	1085.75	221.314	139.166	328.042	222.436	449.552	243.26	517.398	261.317	107.123	636.973	314.797	1188.42
54.452	656.286	70.231	202.012	194.329	280.111	140.325	274.01	375.764	192.679	276.462	58.7132		553.152	151.294	66.079	196.164	630.293	254.29	110.076	199.69	947.263	249.049	187.041	51.9218	140.714	391.99	840.067	52.801	463.149	252.928	388.895	305.621		66.401	1321.9	239.134	1109.43	214.597	144.563	324.559	220.739	458.701	253.637	514.781	260.387	106.672	633.307	329.067	1144.38
54.542	680.377	74.768	201.724	192.732	277.314	135.762	276.835	386.536	193.595	274.955	56.2343		567.995	158.496	62.281	194.017	633.627	254.925	108.562	199.926	934.487	247.809	187.497	58.9775	135.087	386.273	850.965	51.866	459.924	253.227	400.951	301.453		66.433	1360.35	236.75	1107.43	206.783	140.194	332.017	218.03	467.421	257.358	510.813	259.374	104.625	624.088	350.527	1112.81
54.633	687.978	73.361	206.109	189.812	281.874	134.433	282.359	397.331	190.812	290.251	52.5415		574.2	162.131	62.584	195.817	638.463	254.879	106.832	198.234	921.629	262.781	186.289	63.0648	131.439	384.183	834.587	52.607	456.692	259.669	396.314	286.585		70.592	1364.6	228.282	1104.81	199.397	145.188	334.39	213.729	470.496	256.535	502.618	258.454	106.239	619.177	350.137	1080.29
54.723	685.401	77.393	203.981	186.807	295.175	135.051	288.678	402.79	196.331	305.784	53.1902		570.869	166.944	65.377	192.235	632.268	257.51	111.74	188.539	902.332	259.32	183.423	63.3681	132.876	387.66	842.536	51.095	445.415	259.215	392.814	286.971		70.13	1348.04	224.509	1082.3	192.102	139.354	340.399	215.958	478.533	249.656	512.852	248.099	102.491	603.113	344.906	1050.09
54.813	684.496	73.088	207.224	180.817	293.813	133.38	299.426	407.001	200.564	314.261	51.9939		580.621	170.113	64.941	193.95	625.914	252.998	112.236	190.786	881.93	261.385	187.815	60.9159	130.979	383.048	846.404	55.06	438.48	262.605	391.16	277.882		70.614	1308.1	216.176	1057.43	176.281	133.234	351.412	214.246	472.969	234.258	519.174	231.696	102.473	592.995	343.432	1054.48
54.904	702.955	78.116	203.067	176.746	293.939	129.068	303.708	395.313	193.536	322.139	54.8313		576.46	172.608	63.752	197.172	633.575	245.1	114.053	190.462	858.629	261.42	188.917	58.7317	131.308	387.814	858.057	57.763	433.933	263.045	392.38	275.684		71.135	1317.33	210.123	1045.37	172.058	130.365	369.764	213.646	473.243	235.651	515.862	218.5	103.111	575.577	345.694	1064.36
54.994	717.247	76.77	201.774	179.636	285.608	128.405	305.744	372.5	196.851	319.607	56.9937		575.907	169.951	62.047	198.931	610.995	242.218	113.96	192.246	848.544	259.314	195.39	58.872	133.474	381.474	856.496	56.901	431.907	262.915	388.187	278.696		73.784	1340.45	213.754	1032.29	175.109	132.018	384.474	205.929	482.076	237.845	514.373	204.816	101.547	568.008	345.88	1066.49
55.084	719.539	76.493	201.632	179.775	285.092	121.792	316.442	359.565	192.424	317.591	57.8602		574.599	170.377	65.201	200.083	614.265	243.386	109.084	189.334	847.991	249.28	198.07	57.3816	133.416	387.083	852.217	55.968	424.794	263.223	390.526	271.869		74.211	1359.36	217.867	1013.66	174.545	129.216	386.362	201.536	486.869	246.614	497.484	193.228	104.771	558.651	343.421	1082.95
55.175	721.395	79.062	201.146	183.331	302.654	116.566	320.118	354.706	195.003	321.448	58.2309		586.801	174.05	69.482	203.145	612.02	250.156	106.871	188.439	849.76	250.97	206.668	59.2271	133.706	379.859	828.771	61.045	416.946	269.313	413.757	276.048		73.569	1341.89	222.66	1001.77	178.987	130.111	382.525	201.172	497.752	254.96	484.653	189.06	106.177	548.359	337.852	1083.33
55.265	729.249	82.337	193.46	188.597	293.594	114.892	319.392	342.853	202.51	324.877	52.1738		598.512	178.039	74.882	205.505	629.937	252.852	105.493	183.912	851.803	249.923	211.639	56.3828	134.854	359.377	821.138	63.736	396.125	286.226	423.762	277.001		69.796	1349.99	225.215	988.928	177.755	130.561	378.653	193.983	498.562	267.063	474.855	190.475	110.075	538.232	338.439	1080.22
55.355	751.724	85.409	189.414	190.429	293.126	114.074	314.4	332.988	211.203	308.183	51.6172		612.729	186.837	76.871	213.036	620.535	261.225	99.081	184.551	850.282	251.83	211.046	54.9611	137.595	345.291	809.351	65.904	382.628	303.331	436.968	276.064		71.086	1386.43	213.036	973.588	180.008	128.688	366.25	191.702	509.305	272.185	477.751	188.803	104.313	534.488	339.57	1094.88
55.445	755.405	84.302	192.924	188.43	283.32	117.119	299.965	319.557	211.473	281.461	52.508		622.207	195.931	79.853	228.287	635.288	259.728	108.393	182.494	844.587	249.392	213.254	54.0638	140.037	330.673	807.455	70.837	368.422	311.266	444.569	272.298		72.306	1412.28	198.867	957.009	185.967	124.793	364.338	184.742	523.86	277.026	478.97	191.933	103.59	516.936	337.039	1100.79
55.536	770.247	85.605	197.799	193.803	287.395	124.031	292.468	315.856	213.16	295.596	49.6292		638.554	201.925	81.896	228.396	633.944	265.508	109.366	177.958	834.283	241.875	212.219	53.3191	136.607	318.548	797.719	69.831	358.198	318.69	441.789	269.782		72.324	1427.03	193.19	940.768	189.049	127.929	358.835	182.05	524.669	292.187	479.797	202.026	102.537	507.749	338.228	1082.21
55.626	779.245	87.002	200.903	183.661	280.865	131.944	293.423	310.257	211.666	307.818	47.7362		648.042	202.85	78.424	231.312	638.344	267.959	99.958	178.418	833.643	237.419	208.242	59.7621	137.656	301.895	797.831	69.242	358.277	306.934	442.321	271.172		71.17	1438.35	197.216	929.758	190.303	128.413	331.932	187.045	512.726	298.836	471.439	201.555	102.047	495.191	332.06	1053.6
55.716	781.873	87.875	201.551	176.735	287.608	137.012	298.469	310.591	207.364	308.292	49.1098		647.507	199.633	77.114	242.875	628.131	267.833	94.202	182.704	836.67	219.85	203.442	60.3908	140.803	288.758	793.429	69.585	367.17	308.01	434.55	279.793		64.151	1469.21	195.038	925.083	195.487	133.493	322.875	187.24	506.524	307.722	470.148	205.435	100.859	489.894	322.108	1036.32
55.807	777.088	83.731	206.297	186.045	288.281	135.608	301.347	311.555	203.03	296.637	49.566		642.859	196.714	75.006	244.997	633.871	277.794	103.486	184.077	844.213	209.848	200.884	60.7281	142.236	274.47	778.901	68.698	371.771	300.935	411.087	280.885		63.71	1504.14	195.5	923.034	199.377	136.594	310.664	182.367	495.628	311.837	462.716	202.832	96.143	481.394	317.54	1026.49
55.897	773.369	78.955	204.342	195.776	279.184	124.322	304.805	302.827	205.629	300.464	52.1068		632.788	198.01	75.523	245.665	637.656	281.257	88.412	186.681	848.429	208.102	201.72	56.3376	141.454	261.018	765.506	71.041	363.948	289.869	381.323	284.998		59.721	1502.71	197.111	927.484	199.933	135.699	300.876	181.435	500.78	311.937	464.622	199.825	95.211	474.557	310.323	1025.78
55.987	773.847	80.49	201.892	198.519	282.625	125.945	308.051	300.022	204.921	323.989	54.9499		628.444	195.343	72.792	239.896	645.193	284.714	88.663	182.533	850.03	201.289	202.338	53.7865	142.497	245.32	761.411	70.382	363.798	281.499	363.072	287.457		58.714	1447.79	192.305	914.111	198.562	135.852	291.001	180.573	497.522	308.991	471.339	208.122	91.101	471.502	307.669	1020.19
56.078	763.539	79.96	202.811	202.306	279.05	127.073	312.476	299.546	202.434	327.697	56.6994		622.025	197.281	73.493	238.178	641.135	283.775	87.966	186.652	845.743	201.816	203.044	53.7316	146.385	239.818	755.978	70.753	354.574	272.792	347.133	286.769		58.891	1448.77	193.31	918.203	201.235	133.645	291.988	176.135	494.275	296.119	474.152	211.189	89.717	475.216	309.028	1030.95
56.168	744.649	77.843	199.818	219.566	276.028	131.272	308.713	293.401	196.453	304.95	56.3225		610.458	191.813	71.303	240.938	654.721	272.05	108.126	184.431	843.887	207.779	196.857	55.5731	146.182	231.086	747.986	66.219	355.556	265.07	350.285	284.909		60.04	1487.85	195.612	914.611	206.065	143.362	288.277	174.844	496.365	284.571	473.567	215.319	90.452	470.419	308.778	1022.35
56.258	755.992	78.854	198.597	219.705	268.326	141.758	299.042	296.917	198.102	316.262	58.7554		596.61	194.04	69.836	237.197	650.609	263.11	85.254	179.485	844.999	206.048	198.922	59.4437	148.041	234.179	747.353	64.503	352.056	261.4	365.723	290.744		62.009	1527.38	194.74	896.615	215.896	144.342	291.387	173.815	492.695	273.147	474.786	219.395	93.571	478.19	310.209	1024.78
56.348	754.047	79.955	199.256	218.574	273.286	144.053	290.569	304.148	192.787	325.407	59.251		577.527	194.51	67.719	232.377	662.107	261.043	83.095	179.118	841.217	200.178	195.989	61.0372	149.556	235.695	736.578	62.654	351.915	260.479	370.931	304.202		62.061	1510.05	185.413	877.539	219.739	148.391	292.577	177.397	493.676	264.589	475.941	216.908	94.673	502.175	315.007	1028.64
56.439	747.416	81.341	193.906	220.753	283.727	147.882	276.952	307.683	185.02	322.354	58.973		570.758	191.782	69.471	231.205	655.649	255.8	86.216	186.411	840.087	202.628	196.872	62.7864	148.755	240.042	735.14	62.465	355.512	258.224	368.819	308.968		61.667	1520.83	188.901	852.764	225.924	146.91	290.62	177.101	486.208	266.495	483.223	216.882	96.058	510.938	315.709	1037.42
56.529	744.944	83.29	190.876	238.421	285.214	150.149	277.193	310.281	185.194	331.294	57.7225		565.681	187.568	71.095	234.545	659.837	243.56	88.835	185.857	842.139	200.396	194.923	63.229	147.98	243.306	735.002	62.21	366.813	256.107	362.357	318.549		63.504	1530.37	183.781	837.453	238.463	149.461	286.82	175.593	483.281	276.532	486.859	227	95.88	514.74	315.003	1012.4
56.619	730.88	88.134	189.025	250.329	275.973	153.596	286.197	315.954	180.993	336.441	58.6031		566.482	190.54	72.705	233.717	649.669	239.589	89.022	185.384	844.589	199.281	194.338	68.2746	146.234	249.125	744.016	58.81	375.131	251.567	358.047	327.908		62.321	1535.58	179.851	842.551	248.638	148.006	280.166	172.013	469.912	282.153	483.807	241.235	93.761	524.525	317.386	974.683
56.71	721.21	90.862	186.673	248.409	276.698	157.184	296.263	324.477	185.044	348.086	54.3484		565.88	187.634	65.604	233.87	643.501	233.585	86.898	179.157	844.76	202.397	191.739	66.5437	146.117	256.498	745.531	60.111	387.039	252.94	357.084	339.258		61.895	1581.75	181.671	842.78	248.487	148.457	273.082	167.243	468.908	276.319	479.085	259.547	94.928	531.169	313.574	948.906
56.8	705.156	89.979	189.692	249.614	275.898	163.575	301.747	333.216	191.071	333.456	51.891		569.062	183.801	65.667	226.092	647.823	231.296	81.008	173.969	853.673	208.597	197.782	63.4095	144.497	261.126	733.427	59.786	398.669	251.948	363.287	346.837		61.079	1636.28	182.942	857	247.109	147.393	269.967	170.783	470.811	278.558	482.326	265.08	94.588	537.171	313.286	931.572
56.89	689.149	94.116	188.161	243.98	281.326	161.418	308.859	332.298	199.89	300.168	51.6246		573.011	180.471	66.088	228.857	633.398	234.914	81.332	174.997	853.183	204.406	200.478	57.2608	141.828	264.987	725.795	61.432	402.636	253.438	364.62	347.117		59.502	1606.29	185.687	872.487	246.474	142.053	269.884	176.876	464.033	269.628	480.827	272.011	93.752	538.466	309.868	931.091
56.981	682.968	96.603	186.809	232.274	281.527	167.717	316.473	336.516	201.766	294.12	55.3846		568.042	177.724	63.274	227.028	639.81	236.856	80.886	178.752	856.617	208.683	204.295	52.3385	142.39	277.14	733.191	60.482	417.348	257.465	362.985	341.39		60.401	1537.02	180.116	876.733	256.92	141.442	275.24	179.93	452.157	271.296	474.634	278.156	100.466	536.375	307.985	933.292
57.071	682.168	95.142	185.231	220.118	280.738	166.459	324.055	349.602	201.422	295.961	55.6741		558.122	180.622	63.34	235.212	631.826	236.35	77.791	182.34	856.393	211.153	205.573	49.6553	139.857	284.175	739.435	64.888	425.226	257.888	369.488	338.054		65.351	1490.13	179.836	886.052	267.78	142.091	283.267	180.424	443.612	261.845	479.198	279.579	105.434	520.483	300.309	935.88
57.161	680.407	97.518	185.499	212.354	274.867	166.142	336.416	352.532	201.743	314.498	57.1489		552.883	187.808	64.898	233.732	625.045	228.972	76.181	177.339	851.529	210.523	211.445	48.5688	136.162	298.378	745.051	64.09	433.507	258.415	367.428	327.958		68.095	1468.34	183.753	873.985	269.813	141.006	281.453	179.503	448.525	253.232	474.786	281.807	107.528	526.04	301.994	920.892
57.251	687.363	92.796	183.532	211.387	279.365	159.444	342.956	365.236	199.737	369.531	60.1599		553.044	189.393	65.735	235.919	616.326	225.132	75.839	184.552	845.423	211.863	207.242	51.4848	132.704	313.642	741.3	65.789	435.185	259.998	380.926	327.368		67.997	1454.84	187.924	881.855	263.254	142.005	280.118	184.408	446.642	256.539	468.992	293.033	106.819	535.078	299.729	897.387
57.342	695.242	96.198	181.1	212.935	280.308	149.845	342.821	377.241	201.365	363.762	60.5969		552.233	184.828	64.571	236.888	616.766	225.736	75.04	181.778	830.285	207.114	197.314	52.9506	131.109	328.918	745.751	65.639	444.743	267.22	399.686	319.461		66.946	1469.55	199.91	888.264	265.161	142.714	284.72	188.326	446.635	250.041	468.938	303.392	105.5	539.306	297.331	878.383
57.432	707.734	89.866	176.411	216.85	288.809	143.39	346.384	381.718	204.929	346.352	60.5688		556.595	184.26	63.26	229.265	630.626	225.027	76.471	183.892	823.337	210.561	193.945	53.1697	130.973	329.772	744.893	67.042	449.104	271.978	419.614	315.772		65.901	1476.54	204.477	888.649	268.365	143.294	278.945	200.726	440.985	248.212	465.517	315.715	106.478	533.724	292.123	876.119
57.522	707.918	90.165	177.164	216.993	295.898	135.209	350.514	389.919	203.644	333.763	60.1996		561.72	176.021	62.359	220.105	650.128	228.885	75.611	189.627	812.044	218.045	196.607	54.4546	132.862	337.735	738.379	72.298	461.94	276.176	438.618	309.199		64.866	1503.2	208.911	882.309	256.832	140.638	281.039	204.674	444.727	243.872	465.429	325.589	106.683	540.683	292.948	888.206
57.613	706.915	90.975	173.336	219.705	287.176	126.194	359.189	380.927	208.952	337.327	57.9685		562.308	174.731	66.38	205.569	658.883	229.662	82.507	193.291	793.237	217.111	191.491	55.388	133.607	349.487	737.743	70.146	471.561	289.384	465.302	304.475		69.138	1497.45	217.927	889.633	254.253	138.062	286.741	204.114	458.878	241.433	468.008	327.858	108.737	546.651	286.62	863.721
57.703	712.277	91.209	168.517	229.197	284.638	121.814	363.985	373.581	207.05	336.809	54.8591		557.399	177.973	69.613	205.698	688.356	231.293	85.258	195.445	778.228	230.057	190.349	58.2161	129.08	371.445	746.162	65.034	475.504	297.056	475.58	289.113		69.947	1514.51	217.065	887.027	249.303	136.554	290.966	203.026	445.73	245.281	469.917	327.573	108.252	549.57	285.629	838.623
57.793	697.374	92.973	170.397	223.656	288.757	117.878	362.95	380.531	203.55	339.119	55.637		544.665	178.184	72.349	211.703	713.77	232.271	91.604	188.793	777.087	226.406	190.362	59.2882	125.339	389.168	732.998	67.492	473.767	303.852	485.15	288.314		70.162	1502.46	225.793	880.994	256.337	135.308	296.227	205.429	444.353	235.103	470.337	324.762	106.802	559.514	290.756	821.581
57.884	670.455	97.605	168.075	228.251	294.614	125.782	358.923	380.805	203.684	336.702	56.3457		542.666	185.21	76.018	206.236	707.217	234.478	94.911	184.346	775.624	238.063	189.94	56.5893	125.119	398.524	731.242	69.282	489.131	311.862	482.487	285.426		70.364	1529.65	220.399	877.675	256.312	135.127	296.656	209.629	453.588	230.855	469.003	321.135	104.392	563.953	293.077	812.197
57.974	676.254	102.789	165.852	232.021	287.942	125.724	350.557	364.494	204.687	330.279	60.2227		549.076	181.855	75.064	209.615	722.164	235.277	94.668	185.986	760.036	241.655	191.592	55.5152	126.272	408.538	728.394	67.86	487.641	309.137	471.744	278.89		76.028	1540.3	218.543	865.705	254	136.309	314.147	208.552	459.55	228.118	476.712	316.31	105.88	575.618	288.664	811.283
58.064	695.636	104.417	162.909	228.884	293.932	123.034	337.266	371.373	200.243	347.486	64.1896		564.492	189.094	74.688	204.228	724.439	234.826	96.824	177.112	743.052	247.352	192.889	57.8058	129.454	409.297	732.67	74.335	495.071	309.538	464.402	276.154		73.215	1537.87	221.346	855.155	250.254	135.76	327.732	206.544	453.149	232.052	482.987	307.531	109.133	579.622	280.417	805.661
58.155	697.476	104.827	165.514	227.598	301.127	125.586	330.743	376.584	197.448	367.047	66.9849		576.406	194.545	73.801	199.295	730.866	239.716	93.714	171.458	733.287	247.892	188.321	57.2678	131.566	426.333	734.116	72.514	490.262	301.847	465.604	272.844		75.472	1551.79	223.454	834.764	255.388	135.527	337.629	207.856	454.83	232.33	479.141	312.055	112.12	580.837	286.275	819.45
58.245	702.084	103.898	168.815	235.242	301.204	128.127	323.336	369.75	197.549	368.524	70.2623		576.626	199.071	78.95	202.355	728.058	244.444	98.104	172.421	720.536	254.808	190.548	58.6432	129.721	424.468	736.838	72.68	493.013	300.332	461.728	270.389		74.356	1557.61	227.4	829.106	253.316	138.071	341.962	210.554	456.327	235.865	485.096	301.859	112.933	589.954	289.286	840.292
58.335	700.457	104.57	166.201	235.6	301.638	129.361	314.552	359.587	197.1	371.518	70.803		574.022	197.711	79.165	201.16	733.044	246.262	95.158	173.523	724.683	255.823	190.664	63.506	130.734	424.389	751.333	74.459	497.001	301.304	466.124	267.238		72.827	1559.25	228.544	836.727	242.194	137.367	345.862	208.79	452.947	240.728	487.083	299.153	114.488	600.304	292.143	850.214
58.425	714.855	105.253	168.126	235.561	299.367	125.886	307.931	343.273	191.94	370.609	69.2593		575.223	199.294	81.557	197.499	717.751	248.773	95.488	174.03	732.88	255.938	195.95	68.7182	129.403	422.522	764.656	71.444	498.556	311.428	463.599	265.986		72.659	1561.12	229.481	835.264	241.301	137.779	344.55	205.316	454.286	247.983	486.962	295.787	120.806	598.887	300.845	862.414
58.516	765.516	103.655	168.017	239.497	305.909	124.314	300.587	340.333	189.501	379.817	69.0219		589.923	202.862	79.457	205.542	722.713	251.711	104.206	175.72	740.413	261.779	198.816	70.4381	127.528	410.335	761.663	72.031	501.701	315.32	459.813	262.419		70.987	1568.07	227.887	833.586	246.356	141.224	337.594	203.681	458.751	253.068	490.127	285.814	125.602	602.536	295.609	878.184
58.606	764.889	102.433	164.287	232.168	300.444	122.681	293.799	345.869	187.46	374.461	71.204		606.174	200.221	79.061	206.777	712.159	251.471	104.851	178.555	747.463	261.478	208.039	69.9816	126.91	407.498	773.595	66.234	506.293	318.654	454.355	253.353		70.832	1569.8	222.673	838.961	242.056	143.125	334.939	206.801	468.148	270.241	496.033	269.772	125.077	610.463	294.22	887.625
58.696	771.172	103.084	162.945	232.679	296.519	123.852	288.487	342.717	184.362	368.377	74.3778		616.541	199.243	77.923	214.152	706.131	244.72	104.905	181.375	748.215	259.988	208.365	67.4638	121.976	399.885	775.053	65.798	503.966	314.79	438.654	249.475		67.083	1555.02	218.536	838.962	240.149	144.794	333.33	199.708	478.968	280.701	500.917	268.122	120.266	605.002	289.168	872.663
58.787	765.057	104.149	163.718	235.247	292.681	125.158	284.536	342.131	180.621	340.284	70.8269		631.343	195.943	78.774	222.225	692.203	241.959	106.623	180.701	748.592	255.897	201.009	66.9355	122.183	394.886	774.889	64.002	493.524	317.538	425.062	240.248		69.884	1547.38	218.498	860.078	225.747	143.973	322.502	195.048	486.108	286.656	500.836	273.964	116.814	612.341	296.429	849.625
58.877	757.185	106.617	162.6	244.019	292.04	126.225	284.391	342.911	176.79	336.313	72.3728		638.282	203.277	76.113	228.314	688.88	244.322	96.62	185.684	750.305	251.226	202.745	66.3149	125.416	385.936	772.192	64.142	489.906	320.623	418.608	240.034		70.26	1512.16	220.889	887.227	220.94	142.248	320.294	187.453	496.049	295.53	499.587	267.298	117.873	629.076	302.084	844.11
58.967	755.714	103.741	167.402	241.51	281.987	127.745	290.467	340.236	174.896	348.973	69.9198		645.984	203.871	72.788	225.932	684.923	248.025	94.715	191.425	752.258	247.4	199.485	68.2402	123.513	366.589	774.351	65.804	486.13	324.193	413.947	237.507		67.679	1494.34	220.374	922.182	219.222	142.911	322.624	186.772	509.985	294.763	503.443	271.694	115.778	620.999	301.016	838.218
59.058	756.274	93.901	168.022	234.915	283.572	125.907	306.411	347.627	173.924	369.221	67.3524		639.147	203.33	73.661	221.915	683.498	253.339	90.378	188.173	745.899	257.098	196.257	67.3867	122.95	357.425	774.486	70.187	467.903	327.673	397.552	237.161		71.901	1504.97	216.401	958.864	223.109	142.687	331.18	182.656	519.299	293.672	498.977	268.024	111.806	616.194	306.535	843.873
59.148	749.685	88.66	170.898	236.99	277.743	123.977	300.46	347.439	170.237	368.663	62.5665		625.369	206.931	78.993	216.242	693.956	259.6	92.509	184.531	742.916	246.324	199.355	67.7347	124.8	348.685	761.674	66.869	466.87	322.946	390.951	244.976		71.865	1520.61	221.923	979.69	236.813	145.361	335.308	183.541	511.43	300.738	496.61	269.189	106.52	617.889	304.785	856.25
59.238	750.122	85.511	172.04	241.318	277.085	122.182	306.24	334.907	173.924	363.926	63.0269		608.695	207.522	77.387	214.848	696.609	263.949	89.853	182.633	743.477	245.001	204.198	69.0148	120.115	345.572	771.048	68.836	461.139	326.789	367.683	248.599		72.428	1522.23	223.892	995.008	242.266	152.221	336.384	183.52	516.897	305.728	495.17	272.442	105.914	609.073	306.583	866.519
59.328	758.037	86.166	171.081	242.592	289.414	122.314	312.185	315.901	177.167	365.662	63.0116		580.115	212.585	73.07	224.572	710.302	264.936	94.388	177.393	749.135	240.974	208.738	69.8655	116.721	339.981	784.183	62.708	465.59	318.654	355.504	249.579		66.434	1510.99	224.173	1004.6	238.619	156.772	333.059	185.06	524.143	316.186	501.355	277.01	110.663	610.776	310.455	890.227
59.419	761.798	85.242	172.81	241.781	287.422	120.764	317.78	309.118	178.137	359.898	63.5826		564.637	209.852	79.403	234.312	725.82	262.559	98.365	181.587	770.514	245.466	215.503	68.7846	116.348	334.387	776.458	61.306	481.416	305.415	345.156	250.755		67.255	1496.8	219.883	1000.36	241.285	158.172	325.643	181.573	541.765	331.373	501.929	283.621	113.586	598.129	321.39	897.83
59.509	769.33	84.958	176.666	238.511	285.021	125.9	320.015	303.618	176.716	356.131	61.5303		543.648	211.896	80.389	249.011	720.929	260.865	100.596	182.175	791.738	245.471	224.295	69.8957	117.771	330.725	783.218	62.501	477.579	292.147	338.37	246.898		63.796	1499.1	218.48	1005.66	247.354	163.193	320.809	176.661	547.226	343.961	503.096	287.901	115.782	599.17	334.386	924.173
59.599	769.276	83.633	181.113	241.094	279.697	128.11	326.921	304.662	174.523	342.842	61.8802		529.383	215.56	78.457	247.153	715.743	259.127	95.217	172.038	796.55	243.879	233.139	66.7878	122.995	328.699	787.394	60.992	479.532	287.804	340.311	242.65		59.429	1473.77	215.871	1014.14	247.103	169.37	318.831	177.557	547.136	348.135	501.146	288.794	119.74	605.261	335.111	942.092
59.69	752.994	84.955	181.302	233.335	275.473	134.852	331.875	306.894	173.125	334.834	64.526		515.881	215.484	79.455	246.188	715.851	255.742	94.708	170.188	805.357	247.15	230.001	63.7803	126.057	324.49	786.129	60.314	472.446	291.302	335.696	236.295		60.579	1441.68	211.566	1000.03	251.348	168.64	333.645	171.564	536.376	345.786	497.006	291.287	122.999	608.784	326.493	957.002
59.78	732.085	89.261	184.306	229.255	267.015	130.509	342.717	306.29	167.688	322.477	66.5901		506.154	214.843	77.882	236.289	714.278	257.461	89.378	170.356	823.791	253.977	223.668	61.7691	127.243	324.05	792.272	59.492	450.915	289.432	325.815	237.754		61.707	1437.96	215.462	986.278	254.451	165.746	333.806	167.066	543.567	334.705	496.832	290.72	121.609	610.47	317.564	952.59
59.87	702.056	87.258	186.441	230.179	260.54	130.12	344.423	304.724	165.864	322.264	63.6724		507.612	217.96	74.319	233.865	686.959	262.095	86.848	167.214	833.583	252.401	221.732	63.1815	126.554	321.094	783.702	57.825	432.241	282.22	318.857	242.805		65.157	1420.97	213.759	973.221	260.633	164.595	342.573	165.393	539.553	334.973	499.112	291.16	123.726	613.331	313.824	935.615
59.961	677.385	84.378	187.942	229.931	264.528	133.396	347.293	302.913	165.776	326.233	64.1858		519.186	217.249	67.716	230.863	691.352	270.594	86.075	166.658	836.643	245.505	226.138	62.7816	124.672	327.316	781.151	58.376	424.934	274.846	324.139	240.673		62.006	1421.73	211.162	958.104	277.867	164.336	350.292	161.219	542.615	323.69	502.519	291.938	123.568	604.268	309.636	910.831
60.051	658.603	81.931	195.876	234.376	272.347	142.102	343.688	302.004	169.771	327.082	63.3993		526.657	219.204	71.76	231.375	671.003	271.931	81.77	169.169	838.893	243.249	222.244	65.6305	123.387	328.209	753.688	55.379	430.499	274.826	319.446	242.813		66.149	1412.12	207.45	945.381	279.892	164.339	344.849	159.481	560.114	308.061	502.341	288.204	123.038	604.95	304.353	898.134
60.141	641.111	76.874	199.897	231.534	274.366	149.923	343.651	307.584	168.214	326.846	62.9753		533.793	225.014	65.436	230.54	652.837	275.517	81.833	169.313	842.935	241.795	219.429	63.3991	120.743	323.296	745.727	49.757	442.791	265.386	319.305	253.932		66.179	1405.61	204.784	921.468	274.431	164.637	338.489	158.1	559.901	284.127	509.891	280.276	122.666	606.894	305.467	913.46
60.231	624.74	75.571	203.426	245.764	275.882	154.13	337.671	312.986	175.004	329.543	63.4821		532.716	222.083	65.816	235.95	650.217	269.547	81.457	168.28	851.807	237.88	218.861	63.1403	120.662	321.452	718.308	51.127	450.253	270.511	325.819	267.764		71.826	1404.82	206.943	905.151	287.711	162.305	321.048	155.405	560.723	276.266	509.871	286.707	120.605	600.24	306.917	926.987
60.322	600.807	80.488	196.901	253.567	288.241	148.628	328.033	313.734	187.018	324.739	61.3354		532.307	225.974	63.863	233.611	635.639	275.318	80.965	167.226	858.386	244.147	224.523	63.733	122.433	324.357	696.217	49.814	451.012	283.004	329.344	274.702		68.592	1381.36	214.294	881.582	282.477	157.88	321.025	150.798	565.519	275.642	519.058	304.484	118.527	601.724	303.409	949.686
60.412	606.109	83.617	201.645	254.642	295.059	147.037	317.957	319.258	198.018	319.925	60.456		527.448	225.442	67.309	239.298	619.239	272.538	87.633	161.215	872.302	242.157	219.447	62.3974	121.523	319.579	683.719	51.963	442.981	290.561	341.199	288.149		70.046	1371.52	217.302	868.565	274.122	152.138	317.687	152.133	561.228	267.166	519.876	298.846	118.543	595.207	296.27	977.011
60.502	610.113	82.972	199.575	251.396	296.753	142.185	306.518	325.7	199.63	323.196	61.7326		516.078	227.215	65.705	236.697	605.909	271.309	90.757	163.822	883.536	246.266	220.154	60.1451	118.567	316.67	684.159	51.781	443.803	282.326	343.337	295.919		70.075	1287.31	217.245	864.313	264.467	149.621	308.615	151.655	563.706	262.982	520.1	285.485	121.471	591.917	291.656	1018.79
60.593	616.665	86.448	192.398	254.706	292.073	140.284	299.798	327.168	214.273	334.172	62.3788		504.992	228.655	63.773	229.942	589.149	264.92	92.74	165.961	891.739	244.974	215.149	60.6651	118.614	317.242	666.443	52.896	436.147	283.895	337.719	297.251		71.944	1269.85	211.313	851.754	254.581	148.735	304.802	150.371	560.104	262.758	506.189	272.046	120.507	578.038	292.548	1056.66
60.683	629.258	90.111	185.969	254.716	289.892	145.617	305.211	329.837	222.472	344.776	64.2236		507.507	223.086	58.336	249.517	624.915	261.635	93.309	164.693	914.124	238.917	209.92	62.0663	118.058	321.073	659.229	53.893	433.533	285.329	337.195	283.739		68.973	1275	211.114	845.681	240.701	146.109	296.713	148.988	561.793	262.608	487.556	262.372	120.855	580.764	293.251	1077.88
60.773	636.957	86.808	176.449	253.638	293.079	145.545	307.54	335.298	222.287	360.269	64.6402		501.606	227.968	53.162	230.365	768.126	261.236	89.728	160.427	923.272	233.543	206.322	65.0388	115.473	318.02	663.544	56.942	432.152	294.747	338.155	276.89		67.365	1270.44	209.671	838.436	241.052	146.405	296.126	151.32	550.674	262.43	472.605	254.018	117.475	571.886	298.588	1100.03
60.864	644.71	87.695	166.392	259.754	286.824	144.315	322.385	336.785	223.944	365.746	68.4681		509.122	228.884	54.313	234.649	824.385	257.363	92.578	154.261	921.123	238.354	202.741	66.5204	116.16	324.195	656.8	61.737	429.517	296.602	344.384	268.064		67.499	1290.16	207.802	834.333	238.471	146.089	292.296	152.893	551.378	265.069	464.709	247.119	116.756	578.941	304.248	1101.96
60.954	643.194	88.102	165.159	266.61	286.461	135.664	325.014	337.147	213.447	372.886	74.5901		509.746	223.687	55.368	238.251	732.773	253.218	90.075	145.896	932.911	245.487	203.724	65.6422	115.688	330.834	667.266	59.61	440.704	315.284	355.646	263.983		74.762	1274.26	211.541	819.41	231.669	148.227	279.4	154.624	545.354	259.834	454.728	236.668	114.085	575.123	303.676	1116.15
61.044	633.75	89.222	167.368	261.342	288.029	131.855	318.628	337.861	208.842	383.897	74.6248		515.573	224.007	56.683	230.003	653.338	256.276	95.09	142.848	949.991	246.603	203.177	64.5999	113.707	337.368	668.278	57.884	439.079	321.135	368.657	263.302		72.432	1262.81	210.62	796.677	225.35	144.05	276.754	159.355	546.247	256.342	441.375	227.241	107.526	573.346	303.771	1120.16
61.134	638.726	92.064	167.409	265.863	288.576	134.456	294.623	335.217	203.235	395.047	74.7597		527.299	223.829	60.066	225.901	591.202	264.264	96.797	138.715	968.162	258.63	208.925	62.6805	111.421	343.877	676.253	60.371	435.656	264.649	377.942	258.074		74.945	1259.63	212.258	765.814	226.32	139.601	272.435	163.739	537.955	247.563	440.279	214.736	110.297	574.508	311.142	1116.06
61.225	635.429	93.782	164.786	269.995	296.24	134.719	254.195	332.293	197.488	405.922	76.894		541.174	217.527	63.055	219.32	567.569	270.07	103.639	143.979	982.523	250.407	206.43	59.6739	112.231	349.61	682.735	56.706	438.458	266.106	393.406	264.594		73.898	1276.98	220.729	743.436	226.016	136.616	263.032	169.573	527.238	248.761	439.674	212.323	110.835	574.681	308.806	1118.14
61.315	631.64	96.316	163.79	275.745	291.946	128.171	257.335	332.401	193.45	403.471	76.0838		546.948	211.965	62.561	213.427	564.541	271.409	99.788	150.203	985.662	252.029	206.919	57.6645	115.384	358.853	682.049	57.07	440.039	277.832	393.518	281.966		74.415	1272.83	214.406	722.631	225.906	137.381	264.805	169.232	512.502	257.45	432.038	206.768	108.488	569.509	313.189	1092.05
61.405	641.466	96.139	163.835	283.366	295.98	125.616	254.236	327.585	189.093	404.574	73.9653		552.308	212.995	60.019	215.996	562.133	266.602	100.805	149.388	1005.28	251.5	204.989	58.6241	117.302	354.663	677.161	58.688	435.24	306.753	397.576	281.722		75.439	1290.53	208.701	715.117	227.65	133.897	255.742	172.654	494.74	267.854	435.228	203.869	105.736	571.289	308.799	1048.06
61.496	658.07	100.435	167.798	289.433	294.387	119.837	254.94	321.05	185.297	413.016	71.3162		546.594	212.411	57.953	215.579	577.59	268.818	98.367	154.476	1025.5	247.233	200.513	55.7187	118.483	356.405	676.993	58.201	427.861	350.01	400.189	291.229		77.177	1318.98	205.771	718.329	220.835	127.308	259.022	177.029	490.968	280.409	434.508	206.89	105.495	585.934	305.792	1000.23
61.586	664.849	102.027	170.775	279.861	288.509	120.789	259.608	317.011	184.217	411.106	70.1248		553.32	209.311	62.04	225.458	618.526	263.495	99.504	154.052	1043.05	256.638	200.784	55.6059	121.422	357.19	673.779	56.784	452.887	361.187	404.696	283.646		76.703	1368.66	203.208	707.131	222.218	124.265	254.683	175.725	491.204	282.964	422.223	208.634	109.669	594.573	296.027	970.594
61.676	672.804	96.615	169.004	274.242	284.143	122.962	268.297	311.242	174.164	411.954	68.8765		559.084	210.637	65.953	229.668	633.147	259.562	107.172	157.41	1075.23	253.261	201.27	57.0198	121.69	359.484	667.547	56.557	442.938	360.454	409.914	278.877		71.503	1463.34	207.71	699.324	209.917	118.933	250.088	174.578	490.156	287.432	411.952	210.673	109.698	598.015	286.313	958.802
61.767	683.715	95.459	173.506	266.346	278.105	124.212	272.328	313.917	177.657	423.63	65.7395		564.179	205.026	69.533	220.337	617.475	254.361	109.236	153.32	1107.92	248.707	205.373	54.6074	121.491	360.501	664.635	56.155	419.748	354.033	422.742	264.358		70.508	1503.99	211.739	702.029	205.757	121.096	247.957	177.084	503.497	294.565	407.847	201.86	108.172	596.801	282.896	955.939
61.857	695.227	92.969	180.597	253.788	279.546	124.89	285.186	320.639	173.028	436.431	65.3879		576.716	206.156	71.052	214.911	598.983	250.876	108.378	157.377	1129.55	239.191	206.552	56.8524	125.18	368.81	646.634	61.436	430.198	344.928	415.201	253.537		67.903	1522.64	214.016	701.434	207.522	119.683	246.964	175.644	516.348	296.392	405.097	207.522	112.648	607.911	282.063	979.403
61.947	707.201	92.575	180.574	253.568	282.254	127.852	290.713	326.525	173.771	433.547	63.4941		588.025	203.535	71.538	215.472	584.929	250.234	102.701	156.768	1145.12	233.022	196.34	60.0006	126.373	371.883	636.09	65.771	446.743	334.46	414.605	250.609		62.21	1517.85	214.219	695.978	202.753	123.073	250.228	173.141	517.918	313.739	403.337	209.239	112.417	636.307	275.917	984.36
62.038	702.446	92.575	180.048	255.392	289.207	128.854	299.714	325.951	171.284	430.998	64.1414		606.894	203.703	73.036	208.25	581.01	248.548	105.934	156.916	1158.28	238.811	199.053	57.9478	128.365	381.372	616.289	65.179	460.069	320.702	405.003	282.32		64.103	1437.42	212.748	688.277	203.109	129.831	249.138	173.858	515.386	315.292	398.884	212.794	111.318	633.429	281.119	993.741
62.128	701.721	98.404	173.299	256.282	289.961	128.109	297.024	324.693	172.592	433.488	62.2633		605.627	203.975	77.084	195.568	595.19	250.306	109.624	157.818	1170.35	231.613	197.998	56.3212	131.401	390.02	582.185	70.071	471.527	304.957	400.983	269.918		66.903	1416.65	209.982	683.025	193.695	133.341	252.946	172.481	513.766	311.646	394.93	206.023	114.497	614.911	294.058	996.231
62.218	709.105	98.34	171.693	263.285	297.606	127.255	293.316	338.087	173.061	424.165	63.6887		605.032	203.134	78.518	189.17	621.242	251.607	110.475	155.777	1167.65	231.618	195.065	56.4765	132.125	393.926	588.015	68.613	469.114	308.239	392.848	259.587		67.211	1432.23	208.915	701.55	196.664	136.188	257.235	177.741	510.169	323.539	390.928	198.734	113.015	595.949	299.737	976.714
62.308	703.473	98.392	169.847	267.245	296.863	129.394	297.815	348.762	171.321	417.458	67.6984		602.398	202.343	82.71	185.799	641.604	242.241	107.894	151.209	1151.02	229.909	193.309	54.6869	133.135	396.182	577.902	69.157	471.811	321.502	386.985	241.29		65.972	1459.34	209.304	718.16	202.904	144.734	269.747	186.745	512.593	330.462	390.383	204.88	114.204	592.897	317.246	961.328
62.399	697.305	96.096	172.322	268.119	286.989	125.648	304.7	344.265	171.053	406.411	69.0041		592.113	198.997	85.843	186.101	673.335	242.19	113.9	151.567	1129.62	226.093	196.804	53.1149	137.042	386.214	591.25	66.714	460.907	331.145	374.989	239.896		65.159	1474.96	203.917	739.205	205.408	143.686	280.823	190.914	525.22	330.546	395.932	224.725	112.012	594.479	322.468	961.371
62.489	696.954	93.022	175.632	262.323	285.987	117.34	315.332	341.421	175.256	403.693	65.1204		588.429	203.635	84.624	186.076	694.155	247.187	113.429	155.216	1106.88	228.44	203.897	52.8701	138.902	384.421	602.083	69.49	478.14	346.3	369.852	235.294		65.977	1457.32	203.666	756.587	199.498	142.178	292.113	196.513	533.48	337.982	400.078	235.137	115.605	598.243	337.831	959.171
62.579	679.534	93.205	178.19	251.073	286.28	110.452	320.495	345.546	170.952	398.918	63.4963		586.848	202.083	84.082	179.049	704.638	255.007	108.022	154.985	1086.95	233.369	206.807	53.8446	139.352	372.338	598.641	70.294	470.095	349.131	360.818	232.58		70.41	1451.81	201.823	770.237	197.735	144.412	291.633	194.125	539.226	339.885	404.829	241.852	118.524	596.353	337.767	950.969
62.67	680.229	91.125	179.652	250.729	288.467	108.642	317.636	351.124	175.472	384.446	61.0824		580.925	199.932	86.976	167.291	737.712	258.859	108.803	158.703	1059.45	229.426	208.864	51.8493	142.742	368.447	611.579	70.628	474.373	345.294	359.369	226.48		70.965	1442.79	205.068	790.111	199.763	144.801	292.573	189.8	545.405	337.049	408.343	239.043	117.221	595.259	331.623	939.396
62.76	685.945	87.109	180.563	246.697	287.35	108.539	307.019	359.343	179.039	373.447	54.6378		578.541	194.191	88.33	167.333	759.986	264.211	105.609	161.869	1031.73	232.311	209.584	51.9216	145.818	362.03	599.715	68.742	470.27	320.183	353.058	224.155		70.769	1431.37	199.725	806.407	214.441	143.758	280.498	184.321	546.237	333.833	421.14	239.845	119.249	573.807	314.037	949.246
62.85	680.991	89.295	183.016	237.682	277.197	109.956	299.617	356.704	178.316	377.528	56.1637		573.275	194.058	88.419	167.168	775.434	265.9	103.582	170.557	1007.09	229.959	209.603	49.5917	147.026	359.699	602.232	70.847	471.347	307.001	353.968	222.64		71.396	1453.4	203.262	813.965	224.317	145.407	281.575	184.71	555.024	331.073	427.248	243.735	119.096	556.522	297.465	935.182
62.941	680.416	86.892	184.839	216.12	276.179	104.087	290.017	343.957	180.359	376.656	53.288		579.065	195.599	86.93	170.256	790.782	269.988	103.543	172.15	978.745	228.789	209.928	49.8728	148.144	353.848	613.032	65.092	469.874	301.346	352.016	215.352		71.475	1466.16	202.829	830.307	234.132	146.442	279.184	182.468	559.486	332.962	428.654	246.34	118.141	536.917	283.241	915.131
63.031	670.715	86.057	185.576	213.195	270.285	108.765	278.689	332.547	186.383	388.919	52.5266		595.022	200.291	86.074	173.843	793.805	269.573	99.739	171.225	956.014	234.664	209.78	51.7346	153.135	347.905	593.212	66.537	463.581	291.596	343.164	216.212		71.981	1475.32	207.256	844.95	241.867	146.984	284.049	181.686	567.064	318.556	435.455	252.003	119.176	527.07	277.534	901.674
63.121	656.042	83.58	184.239	218.272	273.089	116.277	273.88	314.566	198.523	384.894	54.6225		602.928	207.144	90.985	172.935	795.703	267.033	96.656	172.872	936.682	235.006	213.166	52.4282	157.287	338.817	600.259	59.2	458.236	286.278	342.667	213.913		69.923	1483.78	206.455	857.363	232.258	154.456	292.534	185.168	587.49	314.227	441.228	258.612	123.01	517.774	271.761	894.746
63.211	658.201	83.926	182.502	221.741	271.069	124.091	276.491	299.509	200.332	381.798	56.1248		601.81	208.207	88.511	176.132	796.56	265.47	95.508	176.05	924.538	242.715	218.585	54.8807	154.72	334.315	598.697	61.367	458.897	283.614	346.456	213.569		69.972	1442.41	200.441	875.231	231.52	156.226	301.872	179.692	600.613	306.323	449.722	270.465	120.003	497.235	268.327	879.606
63.302	653.318	83.763	177.293	227.227	266.693	122.429	281.578	294.472	207.348	370.951	56.6746		589.924	209.005	88.544	183.054	801.088	256.4	96.098	182.116	905.601	235.843	214.939	55.0099	152.511	336.151	593.792	60.015	447.841	294.279	345.378	214.983		68.112	1443	201.279	904.358	232.663	153.011	309.503	179.786	608.468	300.138	455.934	284.965	117.924	493.782	261.763	883.819
63.392	657.994	83.162	179.465	228.519	255.491	120.829	284.126	286.426	214.392	356.052	57.9064		577.427	209.422	83.821	182.466	796.302	255.592	94.334	188.158	881.784	246.487	213.332	58.883	152.185	336.651	594.174	57.435	450.29	318.278	342.977	221.784		66.323	1450.61	207.171	917.352	236.11	154.021	305.699	182.958	598.382	295.462	464.071	288.285	118.537	478.954	262.909	879.129
63.482	663.214	86.34	183.906	238.844	254.662	118.569	285.602	282.936	212.839	347.149	57.9904		566.98	215.427	79.774	185.087	787.42	261.007	94.753	187.481	873.444	240.41	208.384	61.932	149.352	329.684	598.74	59.316	439.478	319.174	343.972	227.16		68.122	1459.72	212.622	910.707	242.471	159.369	305.584	187.437	604.078	285.936	481.509	292.303	121.258	461.048	270.45	873.728
63.573	666.508	82.638	185.617	241.123	250.385	118.956	278.945	287.644	205.582	349.325	59.3429		548.764	216.968	78.129	188.661	781.892	263.015	93.943	186.021	875.17	249.365	213.19	62.6116	147.678	319.939	605.688	54.658	428.137	321.138	356.814	229.355		67.311	1492.07	219.542	911.714	253.127	168.172	313.157	181.477	603.644	279.579	499.794	290.203	123.389	454.229	274.136	872.829
63.663	667.28	80.527	181.064	245.531	253.214	119.105	272.125	289.565	191.122	351.015	61.0882		540.428	217.663	77.339	185.101	782.328	260.537	87.703	186.571	879.333	245.258	213.253	61.1687	146.962	311.491	605.323	56.215	417.712	306.991	359.756	234.233		67.135	1533.89	217.148	917.857	261.89	178.155	306.252	180.925	596.939	277.421	500.671	294.403	121.578	452.284	268.591	873.426
63.753	670.792	79.772	183.897	251.203	253.61	119.586	272.427	289.672	188.074	354.745	64.0912		532.21	222.135	75.307	184.582	787.832	262.547	88.535	187.654	891.141	244.166	217.468	61.5428	142.887	302.356	603.312	56.849	406.02	291.117	356.189	245.194		67.398	1554.82	224.271	928.027	271.875	185.774	287.174	182.212	602.581	269.996	487.477	299.336	121.463	443.289	276.636	881.766
63.844	662.455	76.951	189.326	255.657	249.78	119.44	271.173	289.901	184.509	354.124	61.1388		513.959	212.739	75.565	192.083	774.971	265.443	82.366	192.538	904.209	240.409	223.444	59.3391	144.758	297.573	599.843	53.68	399.066	271.278	355.306	252.712		66.96	1580.6	228.738	940.068	263.574	190.754	279.532	186.261	609.73	268.827	466.538	291.727	119.619	438.762	280.149	880.752
63.934	655.525	76.867	194.533	262.918	252.594	119.792	271.712	296.186	179.498	349.904	58.4674		513.538	215.654	75.323	190.545	760.068	265.323	81.549	193.632	904.216	251.435	226.908	61.1141	149.269	296.406	610.058	56.577	395.211	269.51	355.027	267.386		67.398	1601.79	230.99	945.586	255.463	197.929	271.764	186.472	606.637	271.562	447.418	283.641	115.497	431.645	278.797	887.648
64.024	659.014	74.999	195.511	262.704	250.823	124.109	270.553	305.98	184.119	350.757	59.7667		515.311	222.25	80.506	186.76	755.702	259.428	79.94	195.867	916.539	254.78	229.343	63.4702	148.984	294.624	620.956	55.389	382.909	270.318	361.112	273.874		70.037	1627.52	232.459	951.149	235.618	200.006	271.799	184.488	603.709	281.884	444.476	277.158	111.206	428.2	284.988	910.214
64.114	667.619	74.659	195.076	266.682	251.16	123.543	268.429	309.7	188.02	350.867	58.1618		529.089	224.265	81.341	187.465	736.96	249.78	81.723	192.212	917.319	256.809	227.214	64.4076	148.479	296.279	628.115	53.952	376.058	276.386	361.832	271.984		72.987	1639.11	234.353	954.039	229.945	195.925	271.673	187.012	608.566	282.022	429.753	272.011	111.286	419.332	295.703	913.641
64.205	671.893	77.848	204.956	275.279	255.113	117.915	270.675	312.722	184.422	360.228	60.4737		532.447	225.083	77.803	197.387	710.402	247.953	86.445	197.722	915.311	262.167	222.808	66.398	147.76	297.711	637.445	54.488	372.793	289.465	361.856	282.043		77.317	1643	228.373	952.783	221.418	193.363	266.682	189.206	607.302	282.508	425.416	265.718	110.817	413.051	298.399	923.468
64.295	679.996	81.892	217.348	272.523	260.88	121.439	272.604	313.684	185.024	365.188	65.2484		535.036	219.808	74.249	202.904	701.497	246.63	88.084	198.913	923.78	261.403	217.617	61.9682	145.109	302.367	654.924	52.91	363.829	301.872	364.995	284.861		78.252	1644.88	225.546	956.466	218.962	183.104	281.597	191.43	611.178	280.212	417.43	256.824	108.354	406.779	301.07	910.029
64.385	681.824	82.579	218.79	273.071	265.847	128.503	272.394	318.872	174.943	376.017	63.5211		537.387	219.657	77.42	215.147	695.565	251.718	95.217	205.712	918.727	270.538	216.516	63.5901	141.299	311.395	658.384	54.817	361.116	300.137	359.81	291.58		77.038	1634.75	220.214	950.459	219.137	175.84	288.88	194.08	601.672	283.026	412.079	248.376	106.046	404.843	298.45	887.724
64.476	694.319	87.566	213.848	277.105	266.509	133.932	275.91	321.816	172.778	378.039	62.4818		537.931	220.524	80.921	209.093	687.215	261.071	98.162	202.977	917.903	270.503	214.393	62.0134	137.779	315.715	676.707	52.942	369.773	298.985	357.851	285.873		78.021	1631.38	215.279	936.879	218.877	173.909	295.41	195.477	602.108	280.917	404.148	247.11	106.357	410.196	295.782	873.171
64.566	704.688	90.392	208.177	278.016	266.265	136.382	277.617	317.026	174.735	383.451	68.5407		536.069	212.919	83.177	209.118	681.576	262.089	96.182	204.267	931.294	280.624	211.717	62.0723	135.356	321.864	672.24	53.304	370.537	296.832	354.729	287.176		77.118	1660.63	213.294	933.161	221.504	170.118	284.722	198.347	599.801	293.673	399.681	236.17	104.347	414.003	289.858	872.682
64.656	700.312	92.7	199.179	288.764	265.655	138.057	276.145	321.171	169.008	387.184	73.8014		532.545	209.483	81.809	208.119	671.838	258.146	99.945	200.77	928.323	279.963	213.468	62.5739	137.029	330.222	685.73	56.878	370.624	293.686	366.218	281.364		74.597	1684.22	215.752	928.582	213.329	169.192	286.106	199.623	586.803	307.975	394.444	230.298	99.345	423.705	285.994	871.472
64.747	699.043	93.06	190.105	288.943	261.345	134.452	282.784	325.752	171.145	379.894	69.0137		540.567	211.893	79.116	206.815	676.838	259.203	97.711	201.35	927.334	278.561	217.848	62.8704	137.657	339.318	690.842	55.814	373.023	294.207	378.143	271.143		77.868	1711.36	211.715	919.252	218.875	165.413	280.372	200.339	565.203	326.105	389.294	223.178	101.451	428.114	284.748	879.43
64.837	697.163	91.718	186.601	283.292	258.546	129.39	284.584	326.679	170.936	392.157	67.3987		545.061	213.611	76.443	206.534	685.666	249.942	96.496	200.226	929.682	290.005	215.283	61.1148	137.043	342.441	700.509	58.345	370.248	303.314	377.025	270.871		76.036	1723.82	214.082	908.105	219.79	155.454	279.275	197.701	562.946	340.774	385.598	214.551	98.935	425.59	284.041	865.618
64.927	682.19	97.931	187.12	287.347	261.02	128.262	291.225	333.83	174.132	407.17	64.3285		541.334	218.197	74.521	210.865	694.113	249.46	94.643	194.851	939.779	284.831	218.723	61.6087	135.698	352.923	709.596	61.362	359.028	305.61	382.258	276.168		69.301	1696.62	211.192	894.425	224.524	149.267	283.915	190.978	558.056	334.721	376.364	215.138	92.352	433.146	284.917	872.222
65.017	682.344	100.746	188.105	290.019	260.557	127.853	306.93	350.385	181.709	412.59	64.1274		535.242	220.394	73.469	214.262	705.177	248.324	95.44	192.184	955.756	283.873	217.959	59.7188	133.133	355.444	717.219	62.184	338.877	304.514	385.05	273.153		64.951	1640.1	215.361	886.697	227.383	143.85	293.244	186.92	554.987	332.451	374.635	211.337	90.529	425.264	289.861	856.229
65.108	692.793	98.443	179.07	290.773	263.109	124.867	317.335	363.97	184.093	418.212	61.5942		528.375	212.209	74.17	209.746	705.676	252.296	95.911	184.196	966.51	280.008	219.727	59.3449	135.482	349.38	716.818	60.628	338.904	290.644	383.606	283.279		62.704	1631.59	224.186	885.005	230.641	135.53	298.429	182.082	551.316	335.601	374.713	205.828	81.352	433.29	289.609	871.005
65.198	687.607	98.311	176.681	288.828	265.855	121.455	334.092	363.755	192.458	403.988	61.3989		521.091	208.347	74.937	207.147	705.838	260.133	97.458	182.253	983.983	283.152	212.005	55.3441	136.581	348.674	727.029	62.653	331.413	278.527	383.708	287.064		64.827	1643.83	228.393	888.127	235.235	135.837	303.24	178.923	538.944	339.081	371.106	198.867	80.218	447.675	291.099	863.68
65.288	674.981	92.078	178.041	284.525	273.63	118.322	353.177	363.828	200.835	396.176	61.9487		532.39	205.074	74.742	199.186	703.8	265.872	97.2	179.1	996.016	291.683	209.9	55.5051	136.302	344.464	730.957	65.749	325.562	279.723	395.066	286.348		63.817	1639.37	231.151	895.864	229.393	133.09	304.563	176.924	524.551	348.24	369.455	203.993	77.528	451.128	289.303	875.725
65.379	668.743	96.509	175.992	281.541	263.504	117.033	365.161	355.266	206.781	390.406	62.3508		547.265	203.599	77.443	192.085	698.418	273.555	100.554	182.18	1009.23	295.692	215.649	59.1771	139.463	343.382	730.661	62.552	327.192	285.038	397.545	280.424		65.197	1635.3	233.599	900.077	232.118	134.063	304.952	178.239	520.401	352.32	373.651	205.716	80.269	468.819	291.627	883.568
65.469	664.433	99.995	179.348	278.559	260.424	118.113	369.731	348.097	206.932	394.249	63.8719		554.892	206.527	80.466	191.362	704.04	277.232	102.14	179.27	1027.91	294.114	211.708	58.9845	137.871	349.207	733.47	63.742	332.339	291.949	400.526	280.789		68.841	1616.64	235.443	898.108	224.557	136.766	300.302	176.5	524.606	349.082	373.677	211.468	85.724	489.942	291.076	888.789
65.559	652.207	104.586	175.354	277.408	264.469	117.227	364.453	352.128	206.102	397.548	61.0364		563.968	202.339	82.67	190.047	701.587	281.985	102.055	181.649	1048.97	303.146	216.725	56.1929	135.883	352.805	731.456	64.784	328.95	297.345	404.178	279.567		67.754	1576.31	231.455	883.581	218.664	141.33	295.574	176.607	526.481	339.851	368.949	214.329	86.553	490.773	296.497	906.553
65.65	653.361	106.867	172.552	279.492	254.099	113.361	355.439	360.809	205.951	397.919	63.4648		564.081	198.242	83.85	192.141	689.533	285.742	108.116	179.579	1074.24	305.872	215.273	55.5182	138.915	366.698	718.328	68.592	327.089	311.358	406.295	273.942		74.203	1553.2	231.114	866.671	209.21	146.917	299.862	175.011	515.633	324.736	367.249	215.568	88.977	496.896	299.772	905.786
65.74	651.474	107.23	171.288	285.291	251.385	112.843	347.134	368.107	214.852	390.944	67.6522		564.281	198.243	85.557	193.416	676.268	290.126	108.946	176.268	1088.09	313.577	208.6	56.556	137.556	378.831	715.165	67.833	333.627	323.098	416.349	262.477		71.71	1540.85	225.099	845.742	204.495	155.118	310.308	175.076	502.791	310.995	371.249	219.619	89.823	491.788	292.736	896.237
65.83	649.312	106.397	168.055	291.561	258.684	117.629	346.476	380.738	219.137	392.424	67.5728		560.731	202.01	86.152	191.911	669.737	281.951	108.282	168.502	1090.7	316.016	202.467	57.1005	132.237	388.364	711.941	70.26	336.117	329.761	419.026	248.582		74.686	1536.2	223.409	828.613	189.901	157.255	313.51	173.521	492.686	312.103	379.203	226.822	95.082	489.362	286.771	890.45
65.92	644.048	101.976	169.366	295.837	274.704	121.177	346.422	388.494	227.117	392.355	66.1785		565.763	205.316	83.757	193.647	663.967	275.106	114.284	164.53	1078.18	316.119	195.587	56.1897	132.066	389.2	700.462	71.315	349.105	338.205	418.473	241.376		76.881	1522.43	217.627	819.397	186.144	156.176	305.801	177.812	473.79	321.256	382.887	230.53	95.592	497.945	293.87	861.486
66.011	634.094	100.839	170.212	291.508	284.523	121.187	340.408	404.694	237.658	396.972	64.3246		563.009	202.356	82.073	190.932	663.418	260.573	125.523	167.988	1057.98	310.61	194.862	54.5858	135.284	403.207	715.19	74.544	371.324	332.635	423.423	232.877		76.372	1518.57	220.143	800.521	181.358	163.87	304.686	180.848	456.928	317.689	384.604	235.518	101.592	497.173	292.633	836.032
66.101	622.819	101.388	169.914	285.252	287.155	120.164	333.619	392.495	247.119	398.297	63.4615		566.115	199.645	80.968	191.076	662.358	253.715	132.338	170.892	1042.45	318.268	190.798	56.5133	137.696	410.869	723.831	72.827	379.17	324.915	427.542	221		76.749	1508.08	224.004	774.033	187.071	167.203	302.19	175.824	447.817	320.866	401.991	237.135	102.844	487.799	299.3	813.219
66.191	615.272	99.595	165.517	292.274	297.25	119.91	329.949	371.053	256.677	398.795	63.8252		578.018	200.445	80.384	184.212	656.154	252.259	133.576	175.176	1023.46	323.674	202.377	60.1879	138.56	407.157	728.061	70.878	389.617	327.986	427.097	210.41		73.301	1500.87	222.872	744.463	190.014	171.143	312.775	173.213	444.629	317.491	412.798	241.918	108.654	478.48	308.173	787.248
66.282	611.547	97.951	171.271	292.379	296.14	117.432	329.203	347.131	253.801	402.335	62.5648		566.428	201.789	79.611	182.157	650.648	246.452	135.098	169.739	1011.31	328.63	192.925	61.9613	140.853	408.96	732.518	71.177	397.765	322.996	428.524	210.016		72.031	1516.87	221.005	735.625	202.357	173.482	328.354	172.712	446.59	315.475	415.234	243.308	114.218	477.509	303.868	778.1
66.372	616.334	97.691	176.134	297.977	297.288	112.382	326.414	339.282	250.893	395.24	64.3889		568.036	199.994	79.127	178.935	650.017	245.79	131.326	168.214	990.033	321.099	192.452	59.4951	143.959	415.473	727.333	68.932	406.081	316.648	442.024	203.162		67.633	1508.12	215.528	731.992	207.108	177.435	334.423	172.398	445.093	313.632	408.376	249.402	116.31	469.447	299.59	768.777
66.462	630.661	100.073	181.201	303.611	304.866	115.507	325.201	333.021	233.864	406.33	62.882		573.283	198.06	80.007	177.144	646.199	239.887	127.355	172.116	981.957	327.536	190.674	56.0657	149.073	424.422	737.453	68.734	407.893	314.258	444.226	200.953		66.248	1492.59	219.105	721.875	214.435	175.121	335.585	170.104	452.608	303.638	406.986	258.043	120.166	472.131	309.886	755.491
66.553	646.315	99.81	185.779	307.754	304.363	121.008	319.432	329.731	221.412	419.237	64.0261		568.146	199.732	77.962	175.281	639.669	233.715	122.503	162.229	977.801	323.558	184.309	56.0226	153.625	439.673	723.719	69.348	402.054	310.846	452.393	201.6		64.021	1501.4	222.111	727.378	216.375	174.492	325.644	163.898	452.126	291.717	410.335	264.28	123.908	467.913	320.883	748.488
66.643	655.957	99.866	194.233	298.404	302.362	123.87	310.798	314.266	217.315	430.153	65.026		559.202	202.727	76.841	172.738	637.554	231.424	114.418	164.993	964.355	326.724	185.692	56.4739	158.339	442.486	732.264	68.115	412.432	293.201	468.769	200.303		63.334	1493.76	220.913	721.178	224.002	173.54	332.368	165.566	456.87	301.614	419.568	264.599	127.346	474.726	318.4	743.004
66.733	673.397	100.06	193.672	296.807	289.311	127.364	309.868	311.502	208.827	429.528	64.0376		565.34	205.121	77.586	175.464	635.932	235.033	108.47	170.151	942.32	316.742	184.263	50.7447	161.215	437.839	716.594	69.363	412.203	274.927	473.774	195.378		63.43	1492.83	223.45	730.63	224.255	178.206	332.952	162.931	468.8	296.438	431.882	258.935	129.485	476.552	317.713	727.773
66.824	685.051	101.893	194.493	301.941	284.999	127.993	305.512	309.219	203.847	443.28	60.7372		557.381	207.09	78.247	175.16	630.574	229.975	106.675	170.513	929.192	311.906	186.114	49.6645	161.291	444.932	703.991	67.489	417.197	273.219	477.305	194.919		62.505	1524.38	224.468	739.964	229.557	183.125	322.743	167.776	487.242	283.701	429.368	259.434	120.477	477.771	311.307	715.164
66.914	699.023	98.674	199.385	298.093	279.474	125.617	304.428	301.379	196.56	444.574	57.1456		543.581	209.403	79.342	174.267	634.412	229.501	99.055	173.743	924.628	310.321	191.421	53.323	163.851	446.88	677.175	70.827	422.017	265.908	484.627	193.095		62.09	1535.76	227.169	740.166	225.579	180.406	317.844	169.045	505.308	286.962	436.421	262.014	116.234	479.521	298.891	705.694
67.004	708.385	94.25	200.56	287.931	275.365	121.293	300.747	304.023	192.777	430.586	62.6289		535.521	211.675	78.771	175.609	655.872	228.78	98.663	171.477	915.612	294.304	196.069	57.7287	165.654	435.42	672.027	70.796	425.352	266.912	479.678	194.046		61.883	1535.94	222.753	736.666	219.664	184.079	318.22	167.999	514.903	287.585	440.906	263.78	112.088	460.806	291.446	700.743
67.094	714.8	88.534	204.246	287.834	269.028	121.064	298.184	313.925	189.727	424.751	63.0475		514.509	209.417	78.252	165.166	661.002	225.7	93.487	181.234	913.282	298.39	184.114	58.2349	164.463	427.448	642.891	69.574	431.984	256.577	483.723	198.73		62.545	1535.14	221.224	736.488	222.487	191.303	312.88	167.539	517.493	290.79	445.155	264.029	108.625	450.789	282.138	711.16
67.185	733.259	87.454	195.911	293.034	265.13	121.558	299.158	308.197	192.911	410.851	60.8225		499.621	207.217	79.197	159.456	667.818	231.945	92.257	192.641	918.479	312.732	191.026	60.8562	161.689	424.484	624.126	69.81	429.107	247.061	488.09	198.687		62.834	1527.06	222.674	737.475	216.049	192.719	314.346	164.558	516.163	286.442	454.068	261.659	100.178	436.704	274.458	715.43
67.275	725.387	83.282	198.195	292.496	263.105	122.425	303.102	304.508	189.443	397.457	63.4915		504.622	208.021	80.548	159.487	668.707	239.226	90.26	197.254	929.859	315.001	183.815	62.5087	163.917	423.657	618.882	71.49	430.068	242.737	488.635	201.255		64.276	1523.15	217.127	749.228	212.18	193.471	318.974	166.54	536.266	285.86	456.394	256.44	96.374	426.146	279.354	720.076
67.365	735.251	86.883	191.256	291.795	259.068	125.713	307.449	298.022	188.215	377.465	64.0303		500.207	206.486	81.602	162.225	682.01	240.601	89.666	203.067	928.318	328.012	180.549	52.2932	164.665	422.064	601.126	68.567	435.73	268.599	492.752	205.825		69.135	1524.33	215.217	765.185	208.642	196.083	311.455	160.283	542.763	284.57	455.036	250.408	96.226	426.063	285.833	713.708
67.456	740.882	90.835	195.522	290.347	256.203	129.849	307.973	302.063	182.269	359.179	60.963		494.201	203.586	84.311	162.812	693.866	245.455	83.788	212.069	936.853	333.162	182.23	55.0595	160.158	420.313	585.226	70.401	437.903	279.222	497.152	216.262		73.101	1517.69	207.712	789.515	203.457	193.611	303.858	155.18	541.272	277.655	448.545	241.675	98.871	422.024	294.594	702.528
67.546	740.566	93.877	198.634	290.962	256.014	135.035	313.659	310.641	175.515	345.294	58.995		479.555	203.604	86.234	163.728	708.565	248.821	80.292	215.9	950.022	328.475	182.793	55.9207	160.253	416.843	568.794	73.328	449.059	287.922	497.835	221.622		70.612	1491.66	210.445	804.787	204.026	193.945	301.903	151.896	540.047	263.474	451.15	242.457	97.412	409.191	295.628	711.844
67.636	728.955	95.723	197.778	282.491	256.956	135.562	316.867	314.678	175.537	353.066	62.4442		457.137	205.115	85.086	164.504	717.903	247.41	80.455	214.729	956.982	322.333	189.348	62.4981	159.527	407.297	561.643	70.099	450.661	278.195	494.612	232.878		70.692	1484.01	202.886	828.793	208.357	188.438	301.289	150.413	532.671	255.242	450.569	233.644	96.453	407.781	298.921	714.226
67.727	723.76	96.261	201.937	286.827	260.17	135.635	315.172	315.487	176.031	355.054	62.5316		445.305	198.526	82.852	161.344	731.08	242.736	82.062	217.396	967.275	317.386	195.334	62.7581	159.355	401.362	544.036	67.508	444.234	261.761	487.741	238.625		74.872	1479.74	196.748	848.035	222.857	182.683	300.444	146.869	520.623	252.533	448.246	229.249	98.411	402.073	291.293	703.807
67.817	726.807	96.159	202.223	286.376	254.675	137.832	315.164	317.428	175.699	343.643	64.2159		433.2	201.909	81.141	152.967	736.242	238.871	81.203	218.481	998.149	318.642	196.455	63.5432	159.735	401.381	537.51	66.57	446.727	256.781	465.378	244.896		71.16	1476.45	196.856	857.171	224.565	181.832	302.663	140.86	502.854	259.999	443.296	228.66	101.038	393.08	292.382	704.851
67.907	727.138	98.07	209.489	279.474	251.848	140.793	307.976	318.716	174.284	343.449	65.5393		415.082	202.323	78.269	155.298	740.453	236.321	81.15	223.038	1022.37	327.472	207.453	60.7574	155.828	401.783	531.41	64.946	431.63	257.478	457.036	252.003		67.085	1475.64	197.418	860.687	231.873	179.599	307.39	135.801	501.191	254.098	448.158	220.803	99.976	388.984	300.384	694.906
67.997	723.438	97.119	210.52	273.459	257.209	144.522	305.322	325.951	170.994	342.11	67.151		414.167	204.997	75.988	164.16	750.323	223.777	73.402	225.758	1034.7	330.294	204.297	66.6488	156.493	401.603	531.525	65.421	421.311	261.219	441.471	243.377		66.693	1489.65	206.616	871.796	243.049	171.331	313.348	135.097	509.279	256.54	455.09	212.513	97.992	391.425	293.094	700.159
68.088	717.845	98.106	212.725	270.288	256.84	144.594	305.403	331.071	170.229	348.509	68.8508		417.417	200.639	74.497	173.555	747.833	219.641	75.331	226.66	1044.02	330.537	202.312	69.6058	156.403	406.116	527.161	63.083	421.93	278.062	425.34	245.339		68.005	1477.27	216.014	872.018	246.769	160.692	321.041	134.018	513.275	261.946	449.093	206.831	97.132	394.49	295.918	701.112
68.178	717.549	101.276	213.49	268.668	254.243	142.239	309.649	334.654	167.456	342.909	71.2143		428.451	195.497	71.02	175.948	744.434	211.823	78.594	229.655	1050.52	325.793	201.47	70.5833	157.293	403.279	527.688	59.368	416.614	291.706	409.008	252.77		64.649	1500.59	221.434	873.289	238.832	153.22	326.511	136.518	501.183	261.314	455.063	202.351	90.366	401.516	289.451	706.506
68.268	704.859	109.017	212.359	264.992	252.237	140.208	325.692	334.066	166.831	350.886	68.4785		431.862	192.89	69.599	181.191	741.391	207.182	82.019	224.23	1066.44	318.762	204.763	67.5243	154.71	403.382	517.475	61.945	408.542	306.718	397.568	259.784		62.428	1510.3	224.968	886.943	230.526	148.309	309.864	139.868	501.167	256.508	456.583	206.483	87.26	403.985	289.964	712.488
68.359	702.195	114.92	209.754	261.19	260.229	136.37	339.012	334.476	168.821	357.588	67.4315		428.753	190.714	69.683	184.973	728.477	208.225	82.737	223.65	1078.11	315.304	207.037	67.2614	151.359	394.729	521.622	59.161	410.565	321.059	376.701	258.395		59.648	1536.93	221.282	885.367	236.881	139.138	302.633	145.454	498.802	263.661	453.194	209.447	90.345	406.732	289.81	714.117
68.449	700.269	118.609	205.276	258.875	266.296	128.615	345.634	337.795	171.166	349.631	64.4223		431.734	188.145	68.918	191.031	721.445	208.082	85.247	221.928	1073.31	310.394	198.469	70.0918	152.951	384.302	528.079	58.751	422.836	323.846	363.827	259.291		60.773	1581.07	221.754	893.136	242.956	136.48	307.353	150.647	486.2	264.315	445.01	213.643	90.47	420.486	292.723	704.192
68.539	692.396	120.32	205.095	260.764	258.097	125.439	349.653	338.165	170.975	341.08	60.9244		426.767	179.749	69.297	190.056	725.789	207.76	95.654	220.825	1067.15	306.974	202.243	71.2102	157.068	381.236	519.997	62.073	417.621	325.626	358.768	257.467		60.139	1597.15	218.636	900.766	244.598	134.963	313.481	155.649	482.476	279.265	436.554	213.283	95.383	429.33	302.272	696.603
68.63	678.073	117.238	209.082	255.533	262.33	124.077	352.696	335.885	174.62	341.606	65.4642		426.933	181.177	71.487	194.775	735.805	207.127	95.425	221.456	1046.99	305.262	202.664	67.7746	158.086	385.015	532.6	63.272	408.107	337.265	353.71	257.791		61.768	1595.05	216.4	909.238	252.662	131.03	311.306	163.193	472.333	286.811	431.671	214.487	103.258	443.904	299.769	685.513
68.72	664.023	114.112	207.316	251.911	260.432	123.349	357.612	332.083	183.564	352.655	73.999		419.718	181.111	70.919	200.726	736.75	205.112	96.937	215.609	1035.11	303.216	203.446	62.9008	151.736	385.665	522.424	60.199	400.406	335.892	347.248	250.907		63.637	1597.01	213.253	920.689	248.958	127.688	311.694	163.065	478.401	297.008	428.103	218.898	110.693	463.28	302.964	695.48
68.81	644.058	115.239	192.94	239.831	262.101	123.351	361.702	337.303	189.871	363.789	71.1808		420.278	191.91	70.83	203.045	748.506	209.925	103.007	210.952	1030.65	307.257	198.127	66.1784	145.169	377.237	529.145	59.452	400.259	338.788	343.314	242.471		63.192	1577.95	213.221	928.236	251.296	125.597	324.091	161.938	473.021	311.26	418.138	218.172	115.862	464.106	296.354	691.337
68.9	648.935	110.819	185.809	243.045	262.418	121.704	361.052	342.685	203.281	383.833	70.1581		420.131	192.955	72.27	204.058	772.273	216.12	106.808	206.363	1014.79	314.922	193.888	69.2201	142.475	374.03	539.135	60.135	403.204	339.903	337.232	233.763		59.796	1596.19	209.262	917.3	250.671	121.779	325.341	163.861	461.706	323.452	414.874	222.392	113.339	483.719	287.237	692.999
68.991	647.784	108.293	185.458	240.273	258.282	121.988	355.77	335.478	211.042	387.706	66.8784		415.304	192.19	70.298	207.34	802.133	223.402	113.78	208.133	1003.87	309.204	191.29	65.4469	139.992	367.96	537.761	60.904	399.525	340.288	334.779	229.007		58.823	1637.45	202.15	904.247	240.941	118.14	325	157.147	450.095	323.006	397.719	224.612	111.474	495.936	286.878	685.057
69.081	646.522	104.377	185.589	254.238	261.592	122.98	349.064	332.852	213.444	388.967	66.6236		409.756	193.377	71.549	203.877	808.257	231.822	118.595	208.752	997.982	303.67	181.664	62.4765	138.632	359.564	542.786	59.664	393.155	350.191	323.641	225.719		58.857	1664.2	200.303	907.275	237.417	119.262	321.294	161.745	440.91	323.756	388.144	223.712	109.752	493.851	291.336	675.084
69.171	646.778	100.735	184.755	271.15	271.093	125.773	341.538	325.672	216.829	390.178	68.373		414.869	192.015	72.298	206.992	805.914	231.261	120.452	206.145	990.661	295.661	178.696	63.8403	139.075	361.677	553.364	59.117	393.375	395.262	309.176	215.777		59.276	1696.86	202.088	906.103	227.241	122.524	320.852	165.035	421.548	314.3	391.357	225.174	108.016	505.958	297.715	672.585
69.262	648.227	99.352	179.601	286.116	265.341	126.264	331.527	324.528	224.099	384.497	66.7188		417.631	192.753	72.478	212.639	810.295	227.708	121.373	200.476	989.852	289.092	178.508	62.3239	135.425	361.607	570.735	58.259	392.375	391.488	312.847	203.669		62.015	1704.82	200.348	920.905	233.634	126.139	323.268	166.859	417.255	296.538	369.128	221.1	104.255	497.066	302.566	671.74
69.352	640.492	97.129	176.212	288.444	272.676	127.057	324.804	329.293	235.061	395.074	66.1585		427.09	194.706	73.464	190.024	802.048	236.348	121.731	196.401	989.297	285.317	192.154	62.2006	133.125	363.269	578.567	61.738	387.172	388.615	308.205	198.477		59.047	1703.15	207.587	924.774	239.306	130.833	325.559	166.875	412.227	287.183	374.475	219.03	105.494	501.089	300.44	672.439
69.442	638.138	97.637	180.453	288.965	276.337	128.269	322.253	331.205	241.867	404.424	64.4769		433.576	197.061	68.811	180.16	793.136	250.243	120.964	189.464	988.056	279.443	193.573	59.0137	131.777	363.652	577.757	67.35	389.793	387.665	305.481	197.381		53.335	1705.28	216.604	924.423	248.135	134.896	321.746	166.984	420.222	284.086	377.625	216.933	109.389	489.48	298.048	684.943
69.533	638.571	93.102	179.462	285.342	279.858	126.938	322.649	341.428	246.169	414.121	63.1747		441.995	193.528	67.355	170.328	778.984	256.443	118.982	184.624	993.555	283.479	193.767	57.4873	131.583	364.339	584.141	72.508	392.524	388.3	304.763	194.475		52.951	1703.92	222.895	902.63	253.993	137.837	320.339	165.947	429.738	276.793	374.011	215.591	117.864	487.002	295.386	686.963
69.623	643.28	88.761	178.699	293.186	280.324	125.019	324.569	339.717	257.315	426.963	61.9497		455.012	193.442	69.816	169.952	767.617	256.961	118.582	183.632	1003.59	279.856	193.417	57.5037	131.895	365.861	584.224	69.684	401.688	391.606	301.019	194.628		52.027	1688.9	227.799	870.729	265.092	136.069	330.148	167.232	431.645	267.755	382.974	222.165	116.834	472.857	292.928	686.53
69.713	656.156	83.384	180.253	300.082	277.037	121.861	320.973	336.371	264.34	437.585	59.9224		471.914	190.869	69.556	171.045	752.654	265.446	118.196	174.727	1022.89	273.814	187.284	54.6429	132.787	360.608	584.918	67.202	401.653	409.221	297.776	190.477		52.069	1683.88	223.357	860.155	260.16	134.446	335.465	164.877	434.669	261.324	375.405	218.309	118.87	473.808	288.534	686.045
69.803	660.538	81.079	174.732	302.483	273.71	118.242	316.329	332.326	260.557	430.6	57.836		484.469	190.673	72.804	168.066	748.003	269.347	120.563	175.969	1028.24	278.877	195.396	53.4433	134.882	362.7	599.113	62.954	403.073	392.482	310.274	195.429		53.858	1695.98	226.035	842.538	254.513	135.001	337.662	173.402	439.933	264.502	381.065	215.362	118.058	473.134	279.749	671.656
69.894	674.773	82.301	178.911	309.364	268.134	113.091	313.365	334.495	246.948	429.785	57.9876		484.858	189.753	74.746	174.521	740.203	265.741	115.642	176.955	1031.46	272.42	187.431	55.5647	136.289	371.18	603.774	64.724	415.117	351.442	318.607	193.611		56.59	1704.09	234.603	836.67	245.18	143.035	344.671	173.644	448.567	265.171	375.12	210.306	116.923	464.505	276.112	673.864
69.984	671.831	80.851	182.889	318.99	262.68	109.969	315.177	333.058	236.525	426.434	57.8926		490.73	189.762	75.399	178.175	748.193	268.002	113.865	168.561	1036.88	268.645	186.263	58.7989	134.629	381.853	615.734	63.823	420.4	352.436	318.265	194.265		57.34	1685.98	237.231	812.673	235.588	146.739	344.856	176.16	444.408	271.645	378.136	214.67	118.452	464.929	270.505	664.538
70.074	651.073	77.961	180.388	322.655	263.35	112.752	319.03	333.342	233.35	426.923	54.9808		503.037	181.551	74.824	171.001	746.514	264.157	112.165	163.172	1032.96	274.222	186.257	62.2908	134.886	384.872	625.919	69.89	423.702	390.4	332.72	194.726		56.19	1693.26	244.996	807.139	231.787	146.162	357.838	179.842	439.609	277.668	375.358	216.802	122.477	466.665	272.153	663.003
70.165	642.177	78.869	186.58	326.363	264.403	116.559	335.562	326.403	236.663	426.537	52.8084		510.101	188.368	75.271	177.44	739.3	260.943	113.703	162.479	1037.17	276.483	187	64.2589	135.51	383.234	627.707	71.222	431.381	379.575	346.605	197.655		60.813	1684.8	250.364	799.185	225.285	147.673	365.93	173.211	435.011	276.268	371.4	218.368	122.153	464.761	271.873	672.339
70.255	622.777	79.076	192.407	327.751	267.138	119.944	348.546	320.018	240.337	433.561	53.2934		533.398	188.441	75.604	170.659	730.284	255.037	107.545	163.28	1060.35	279.939	181.957	64.1967	135.385	372.649	625.148	66.609	432.123	368.595	355.902	203.724		60.47	1687.92	239.098	771.71	227.286	146.006	366.453	174.466	435.791	285.192	363.802	230.194	120.695	474.745	276.874	680.188
70.345	612.738	77.118	191.739	328.122	263.036	123.14	360.079	320.691	245.888	434.085	53.4307		543.033	194.679	77.459	162.836	721.754	251.115	104.415	162.957	1079.56	280.77	191.657	60.483	135.367	366.121	640.787	64.971	430.448	364.237	378.523	211.003		63.275	1724.4	231.748	737.742	236.573	144.951	367.993	174.726	447.198	278.386	366.653	218.567	115.954	469.469	267.401	672.87
70.436	617.985	77.196	195.205	331.882	272.344	124.264	365.175	320.414	251.353	445.045	52.9967		545.669	194.14	81.62	161.361	715.143	247.308	106.737	160.857	1082.38	280.978	183.639	61.7609	135.746	355.07	650.179	64.32	427.093	359.34	398.327	212.881		64.079	1665.71	230.043	709.083	233.098	151.006	369.345	175.291	451.829	273.022	368.362	216.364	113.339	459.574	268.207	682.975
70.526	618.637	78.288	191.182	338.647	277.039	126.845	371.033	318.668	252.136	449.259	52.7282		536.544	195.752	83.78	160.813	716.36	245.843	105.566	162.197	1076.13	280.772	182.523	60.212	138.178	342.347	644.425	62.511	422.01	367.955	421.484	216.528		67.13	1604.94	225.162	679.499	221.982	154.111	377.139	175.31	466.374	270.504	379.28	203.917	111.452	461.821	269.183	677.576
70.616	614.882	81.11	187.674	337.684	284.116	128.224	365.294	320.709	252.47	455.786	56.141		524.62	198.385	82.239	159.072	717.42	244.047	105.963	162.676	1069.33	289.398	179.248	61.4587	143.573	345.254	643.226	61.348	412.414	363.635	451.445	223.211		72.095	1664.95	227.558	673.842	213.942	157.25	383.268	173.874	478.091	266.577	387.207	197.192	106.635	447.171	257.476	667.275
70.707	621.319	81.926	190.413	341.992	281.81	128.291	363.23	327.348	250.426	451.577	59.9879		520.994	193.811	81.857	160.424	720.792	250.375	103.526	167.904	1060.34	286.535	177.43	60.2548	145.643	348.643	647.197	58.07	410.611	357.205	465.387	231.644		72.216	1658.48	219.431	670.539	205.02	159.745	381.52	180.093	486.765	268.718	396.597	200.979	104.8	438.605	258.015	663.268
70.797	624.661	81.852	191.527	350.884	281.706	129.334	359.53	334.751	248.602	447.517	64.0658		515.454	185.422	81.324	162.005	723.224	249.157	106.98	170.917	1046.4	297.669	173.113	62.2437	144.732	346.699	633.793	57.389	404.736	357.563	483.574	240.213		75.155	1564.47	209.629	670.014	201.803	166.414	373.62	176.724	484.469	270.146	411.124	205.471	105.754	426.155	265.873	657.967
70.887	609.368	81.763	200.298	354.593	276.051	129.354	345.336	351.788	247.243	453.493	67.4353		511.628	186.322	79.326	164.051	714.445	248.884	100.955	174.628	1032.05	300.271	176.424	64.0198	146.735	350.685	649.116	59.014	415.564	348.889	509.851	243.632		74.142	1597.06	209.865	689.042	193.923	171.412	371.725	173.721	486.121	268.365	416.361	204.493	105.514	419.775	274.824	653.389
70.977	605.127	83.264	201.561	359.693	283.368	129.129	340.702	360.477	239.185	464.052	68.7457		508.979	193.796	80.462	165.78	708.051	247.155	103.952	182.149	1022.4	300.873	179.447	61.9941	147.403	352.492	636.59	60.589	423.865	341.79	526.804	252.063		73.706	1556.67	213.777	689.319	194.904	177.47	372.937	173.074	483.443	270.035	424.582	203.675	107.607	406.617	280.36	642.337
71.068	607.878	86.321	202.368	355.197	280.327	131.802	341.586	368.284	233.508	458.368	66.6955		501.206	194.304	81.474	166.736	703.374	243.149	103.75	182.493	1008.7	296.283	178.105	58.2685	147.858	347.371	631.772	58.183	418.979	335.733	549.28	255.97		73.935	1507.85	214.343	706.068	201.288	174.4	386.098	171.304	473.019	267.105	435.217	210.685	107.709	406.059	275.545	629.213
71.158	609.937	85.516	198.315	359.379	282.031	138.587	351.697	370.983	224.838	455.94	66.9654		508.325	196.979	81.998	166.619	700.558	236.491	101.733	183.538	987.89	300.698	175.906	55.4525	146.608	345.283	627.386	60.325	420.911	337.618	559.008	256.383		70.312	1577.54	218.744	709.075	197.482	177.658	379.959	169.138	473.543	263.078	434.447	212.46	108.687	402.833	277.465	615.551
71.248	622.494	83.631	194.987	354.466	277.568	138.234	359.041	366.997	224.565	450.494	66.9052		497.981	195.961	82.692	169.14	719.666	227.278	92.856	184.478	974.799	298.862	172.511	54.1033	147.736	344.75	616.116	57.517	424.743	335.854	572.289	261.969		72.902	1518.29	226.71	705.291	198.207	180.644	378.566	169.642	467.816	267.959	433.792	219.694	110.647	385.672	284.464	607.401
71.339	637.951	84.706	194.433	355.725	275.812	133.995	351.574	355.76	220.149	444.81	65.733		497.619	190.491	85.176	175.677	731.226	219.029	96.23	190.702	964.524	303.279	172.949	53.9795	150.56	342.321	590.228	55.785	423.594	328.193	581.476	262.114		71.021	1570.53	230.881	708.062	204.116	181.053	374.794	176.039	468.735	272.422	440.225	225.942	108.432	379.575	288.611	608.082
71.429	655.833	88.12	189.888	356.228	265.879	131.072	349.211	341.697	207.587	433.289	66.9407		494.277	194.593	89.238	175.873	740.03	214.773	94.745	192.478	964.236	302.905	179.451	53.4646	154.187	345.802	576.876	51.338	420.782	321.94	610.884	270.268		72.925	1589.27	228.482	715.537	214.372	183.805	369.828	178.397	473.259	277.533	444.964	216.532	110.26	371.791	298.407	611.873
71.519	671.734	91.838	193.883	357.23	267.166	127.255	335.915	336.537	197.383	409.958	68.8241		481.269	196.193	90.885	177.006	740.442	220.531	90.94	194.371	967.686	303.177	183.914	54.3231	157.792	346.479	550.109	55.186	413.686	330.906	612.684	270.242		72.121	1524.22	221.489	730.375	216.908	181.953	361.608	182.051	467.678	289.072	446.207	201.284	110.049	368.733	307.073	626.718
71.61	685.673	92.477	203.987	354.784	263.207	125.326	336.393	337.25	194.051	394.1	68.7823		480.411	195.174	93.653	177.289	738.011	223.982	88.487	197.318	958.598	307.432	185.444	58.1943	160.899	342.557	538.78	51.353	405.85	338.219	613.504	274.414		72.594	1486.63	211.704	744.059	213.394	175.452	363.293	186.376	476.485	295.865	444.261	200.514	107.597	380.021	313.915	630.318
71.7	695.395	95.082	211.799	349.556	264.469	127.656	331.203	332.376	191.726	384.5	70.706		481.37	197.832	95.525	177.999	740.579	226.585	90.581	201.665	946.115	303.979	183.977	63.8549	159.224	336.378	532.954	55.381	410.904	336.779	613.43	280.846		69.438	1605.3	214.034	755.055	214.609	180.065	364.949	192.147	460.215	301.641	459.884	202.828	106.403	386.12	315.698	618.796
71.79	710.575	97.412	209.798	351.017	269.286	133.62	319.508	329.242	189.548	383.405	70.7393		484.931	193.214	95.251	173.353	750.469	230.238	89.835	207.159	934.051	303.871	187.041	65.9216	154.652	336.697	518.15	48.379	397.748	332.092	614.131	279.505		67.344	1512.91	212.965	767.339	211.364	180.41	361.034	190.974	444.537	309.933	463.966	203.036	107.407	399.559	313.009	606.714
71.88	712.798	103.029	208.188	347.378	271.239	138.663	316.574	323.044	187.006	383.568	68.9348		486.054	191.632	95.516	173.057	759.085	230.905	92.508	207.922	931.662	292.605	190.271	66.1586	155.333	336.207	505.099	51.488	392.067	338.593	611.436	274.006		65.513	1544.89	212.063	779.053	203.249	179.817	358.162	188.319	444.354	315.023	458.477	201.487	113.596	406.987	316.428	604.411
71.971	709.375	103.041	207.181	342.951	267.886	141.69	325.173	325.039	182.549	376.769	66.6831		490.545	191.804	95.07	168.508	763.797	228.124	89.89	205.158	928.24	287.93	189.069	61.199	157.007	338.825	488.8	50.603	386.992	341.018	619.712	263.928		65.014	1599.47	208.325	791.027	207.64	178.161	359.847	186.717	449.538	313.302	469.932	213.664	116.958	408.327	313.578	594.111
72.061	719.673	104.556	214.293	342.464	272.113	141.099	322.982	335.055	185.048	366.29	65.3823		495.161	195.779	94.742	167.36	782.18	228.654	88.795	203.698	918.753	292.281	190.51	57.4309	158.857	338.861	471.693	53.609	383.747	343.806	611.8	257.978		66.37	1537.09	205.607	814.105	210.867	172.917	352.832	181.998	427.258	314.702	457.243	206.339	114.194	405.915	310.567	587.241
72.151	726.336	106.506	214.231	336.154	270.854	138.596	317.518	338.545	184.633	361.949	62.3756		498.495	202.174	94.742	172.314	780.276	228.268	89.108	203.717	923.931	286.445	195.147	54.6957	160.323	335.424	463.149	55.297	388.157	347.135	602.548	250.687		67.865	1624.84	201.058	819.608	211.054	165.983	345.427	183.591	420.913	315.927	453.562	204.976	113.947	404.99	318.626	583.19
72.242	721.047	106.214	210.165	341.13	274.661	133.429	317.394	349.529	187.138	362.186	62.0714		504.536	212.71	95.795	176.572	778.597	220.038	88.593	203.059	912.85	288.259	198.3	51.4078	159.926	332.155	450.753	55.524	376.886	350.637	583.377	247.939		70.113	1576.76	208.215	831.022	218.85	157.96	338.739	180.369	410.565	323.45	449.855	208.175	115.008	411.676	315.829	584.597
72.332	715.806	103.875	206.275	353.599	277.549	130.425	310.926	355.779	190.402	350.632	62.1234		491.884	206.72	99.298	179.974	776.394	218.595	87.9	203.505	884.573	284.946	203.622	50.1778	160.45	337.692	439.084	56.914	384.636	338.758	565.862	243.452		70.839	1633.04	211.065	844.023	218.335	153.929	336.939	183.808	392.424	335.539	458.399	215.634	116.122	414.774	317.163	584.677
72.422	725.975	99.764	206.669	359.769	277.016	127.609	309.071	355.098	192.244	347.579	62.3111		485.526	211.254	100.638	187.733	767.01	225.48	91.601	203.067	860.51	282.516	210.765	50.6106	158.882	346.763	437.229	57.134	372.922	338.553	550.6	239.9		69.919	1625.35	214.612	839.926	218.331	152.456	331.089	190.261	374.852	345.032	455.21	216.259	117.127	416.464	307.396	575.277
72.513	736.751	99.591	208.889	366.059	280.742	120.046	310.508	355.947	196.395	337.428	63.5075		482.275	209.644	99.144	188.597	771.084	232.732	91.751	204.441	845.544	282.816	216.241	54.188	155.732	352.2	434.881	57.459	376.677	338.772	532.276	241.848		68.082	1682.71	217.399	841.891	209.162	156.443	324.447	199.83	364.369	344.306	455.4	212.492	117.223	420.32	305.806	577.305
72.603	742.223	97.296	213.4	373.527	281.182	113.889	303.483	352.145	202.322	329.943	64.7878		471.487	211.808	96.522	192.627	768.379	234.253	93.876	202.059	834.698	270.918	208.84	52.7178	153.056	359.38	426.89	57.673	376.767	335.079	525.195	238.723		64.737	1673.28	223.686	837.51	199.321	155.604	329.231	204.226	360.931	343.893	447.678	209.506	119.155	431.905	307.023	583.206
72.693	746.714	96.634	211.416	365.8	282.708	110.113	293.216	353.66	202.455	332.833	62.8854		475.964	210.129	91.595	195.193	780.609	242.009	97.385	205.088	836.753	264.299	217.589	54.1104	153.764	363.265	424.199	56.344	386.277	332.709	512.562	233.609		63.981	1697.85	223.627	834.194	204.122	152.445	329.465	204.539	353.343	339.556	446.05	206.02	122.541	440.632	302.557	584.02
72.783	755.014	95.136	214.25	345.653	275.392	109.776	281.441	343.422	205.556	341.084	62.2438		487.326	213.336	89.291	189.522	780.812	240.618	96.677	206.835	842.289	262.855	205.175	53.9894	152.642	365.002	428.03	57.442	393.294	350.486	503.021	231.959		65.342	1679.33	226.274	837.939	203.756	149.065	333.626	203.796	350.88	338.7	429.157	203.553	121.859	444.868	309.143	574.693
72.874	756.129	96.224	214.928	340.626	263.203	115.279	275.923	337.376	205.505	345.095	62.5068		480.622	208.628	90.055	177.761	786.63	240.39	94.158	205.613	848.47	259.624	207.747	53.9966	153.49	371.395	428.795	54.372	388.689	358.218	484.601	233.823		61.774	1730.01	229.365	837.907	202.88	149.693	336.605	204.673	357.567	334.728	425.847	217.096	121.532	446.895	305.583	564.818
72.964	753.697	99.062	214.431	346.302	263.546	118.914	271.831	333.325	205.982	352.674	61.1078		475.898	209.633	90.035	174.681	777.277	242.018	100.6	208.973	858.551	262.034	203.666	50.7335	155.236	381.715	434.17	58.51	387.169	347.882	477.829	233.956		59.896	1806.94	231.963	838.345	197.616	147.722	331.799	204.475	351.088	327.731	422.387	214.116	122.532	448.5	302.05	551.526
73.054	746.029	97.608	218.031	342.041	259.666	120.658	267.105	326.709	213.453	361.418	59.6872		486.709	208.356	88.728	173.409	776.065	243.553	101.132	207.369	862.797	250.402	209.699	55.6449	155.218	383.782	434.636	54.322	385.554	338.189	479.403	241.87		61.361	1831.67	231.604	830.669	195.789	151.075	336.358	211.345	350.84	319.681	418.368	218.766	121.307	450.505	299.468	540.28
73.145	717.329	94.958	211.804	341.316	263.637	121.358	271.409	327.849	207.5	371.962	59.3297		486.287	202.268	86.947	171.449	761.376	250.761	99.948	204.19	870.142	240.769	200.192	56.2953	155.421	385.92	437.565	57.521	387.19	333.673	475.036	241.206		59.812	1838.6	231.949	830.931	196.214	147.414	340.662	210.861	338.79	309.795	421.307	218.691	119.827	451.051	306.016	529.597
73.235	683.368	98.517	212.964	342.092	257.062	117.732	279.863	327.487	213.213	394.824	59.1562		493.922	209.869	88.121	173.293	748.625	263.734	95.355	197.488	884.002	232.96	203.717	58.019	155.401	391.944	431.414	58.443	386.462	332.256	473.718	242.397		59.194	1879.45	225.501	832.411	196.748	149.822	345.875	216.062	341.096	309.138	421.703	208.787	121.95	452.805	304.774	528.123
73.325	655.865	100.953	214.487	343.462	259.891	117.169	277.248	329.284	218.307	416.309	57.9618		495.71	214.43	89.483	174.516	731.567	263.559	97.836	191.306	894.243	236.433	207.447	55.4129	150.462	398.85	428.697	58.199	386.968	330.836	466.61	243.29		57.691	1866.85	224.819	836.928	204.404	151.344	347.72	221.048	350.701	309.454	422.59	203.548	120.535	457.932	296.705	527.087
73.416	634.938	102.236	207.275	351.062	263.411	114.877	277.405	330.738	223.393	425.858	56.5234		497.824	219.994	85.818	172.847	712.815	259.423	96.371	187.879	896.6	239.133	207.417	56.8768	142.28	405.483	429.373	65.763	385.443	336.284	467.151	245.756		58.035	1824.66	229.952	873.954	210.143	152.115	343.806	220.444	352.858	302.721	420.454	201.303	124.451	460.152	296.666	519.138
73.506	621.19	104.095	208.163	358.167	261.201	110.478	275.919	321.727	234.169	435.558	55.3255		483.209	218.939	84.287	168.415	715.881	259.826	99.926	183.553	916.577	240.635	211.329	60.4986	139.366	402.335	436.249	66.301	377.298	342.385	459.906	241.94		57.481	1779.49	236.807	879.892	205.672	155.447	339.508	218.362	356.439	309.416	428.791	202.429	124.928	449.938	292.658	508.054
73.596	608.607	103.974	208.041	356.97	262.271	107.28	281.429	309.745	246.885	436.299	56.1196		472.281	217.382	83.417	167.209	713.548	262.227	98.899	179.868	937.818	236.245	207.57	59.1132	137.793	405.626	444.954	64.819	369.944	339.588	451.279	239.553		58.244	1803.07	230.91	825.233	196.796	156.728	335.141	219.293	363.835	297.713	432.623	199.214	127.984	440.309	283.324	487.346
73.686	602.705	98.838	210.342	357.962	254.753	105.965	289.181	302.152	256.4	437.728	57.2805		464.998	219.588	84.437	162.998	716.55	263.276	95.862	178.04	944.655	238.655	204.219	60.0161	136.312	404.379	452.443	64.654	375.259	337.394	444.64	234.699		59.193	1832.31	235.407	786.482	192.368	156.483	333.758	212.53	377.413	297.561	434.249	201.58	130.254	435.848	269.893	478.709
73.777	597.68	91.725	206.139	359.153	250.609	108.489	298.956	294.064	260.619	440.295	62.2563		453.85	219.262	83.926	162.236	712.029	268.68	100.605	175.588	950.992	235.492	203.747	55.7876	137.787	390.501	461.867	63.71	383.458	325.209	448.578	234.201		58.937	1847.76	239.886	760.189	190.799	155.988	328.512	211.777	387.133	306.689	433.253	201.412	128.368	432.004	267.266	485.466
73.867	597.56	90.81	205.345	356.009	251.597	107.323	306.924	289.419	269.885	444.41	64.3378		461.071	219.709	84.356	157.44	711.096	274.377	102.876	173.515	960.354	244.658	197.328	57.8495	137.172	377.178	480.386	60.406	388.826	322.128	447.81	236.788		57.197	1846.45	238.986	740.112	186.908	158.013	330.856	212.306	392.94	308.692	436.627	200.821	126.411	434.126	263.559	477.717
73.957	586.884	87.758	206.329	357.22	250.464	106.02	318.114	293.384	275.076	444.948	62.9004		463.916	221.386	85.143	156.399	703.014	273.963	101.7	176.261	971.08	242.195	198.045	68.2593	134.509	368.552	481.816	58.731	398.094	308.666	444.918	238.261		57.19	1850	238.692	771.879	187.603	153.431	323.558	209.821	390.541	309.962	438.37	194.16	125.052	431.041	251.883	470.774
74.048	589.269	88.581	206.294	349.665	242.75	108.1	338.389	306.642	279.238	449.208	62.3321		469.415	224.044	86.539	155.061	700.758	276.601	105.549	174.504	981.809	244.22	201.095	63.6198	134.543	363.713	500.417	60.298	410.577	304.003	457.215	238.226		61.597	1866.93	233.833	794.046	190.837	152.983	318.752	211.45	390.258	318.608	443.874	188.214	123.16	432.783	244.221	459.666
74.138	591.111	89.498	210.092	336.379	237.236	109.088	344.512	305.918	285.191	455.91	61.3315		472.667	224.033	90.909	155.418	683.983	277.009	100.849	173.898	1000.67	255.203	206.054	67.0589	133.454	356.26	514.466	59.662	413.506	304.713	458.275	239.088		63.276	1840.21	231.372	768.686	192.873	156.717	318.689	208.602	395.234	327.055	454.839	188.841	121.159	437.721	235.855	454.576
74.228	594.865	91.027	210.187	332.056	230.923	113.157	338.163	320.219	279.386	457.036	59.0852		466.945	226.242	89.553	156.25	681.781	277.494	100.203	172.402	1018.19	256.082	210.8	66.9139	132.769	356.614	502.665	57.761	418.745	303.272	463.923	237.494		65.581	1833.52	228.647	742.142	191.495	162.998	322.689	203.059	385.278	324.282	458.979	189.68	122.157	431.008	230.134	449.978
74.319	591.212	95	207.621	327.067	228.448	114.518	333.884	332.273	273.701	457.886	56.6197		459.772	225.565	89.512	156.098	682.045	268.606	102.599	172.347	1036.92	260.408	217.99	64.0045	132.159	359.726	508.345	58.223	419.948	300.351	462.993	238.902		66.474	1827.04	225.144	717.092	190.406	164.789	312.24	197.464	378.787	325.216	473.666	191.722	121.463	423.87	228.677	449.448
74.409	588.673	99.499	211.9	322.386	231.871	114.427	326.242	334.686	265.573	451.801	55.395		456.418	233.138	90.041	154.693	688.788	268.899	104.804	170.172	1060.6	271.364	215.942	58.9495	128.943	352.766	496.69	61.166	423.171	305.6	469.694	235.755		66.741	1867.9	230.107	683.542	188.426	166.965	315.309	197.222	375.196	320.962	480.786	190.343	118.834	416.286	232.582	454.99
74.499	593.384	97.159	213.471	315.986	236.948	116.009	321.489	342.441	260.783	446.275	54.4469		441.6	237.416	88.886	155.476	687.476	264.059	100.039	166.627	1059.75	268.518	216.154	62.6435	128.735	350.308	499.426	61.231	423.079	305.979	483.099	231.832		63.409	1851.69	226.554	668.222	189.259	173.756	307.813	194.796	368.885	317.931	486.003	187.804	115.307	404.603	236.584	455.733
74.589	580.96	99.068	212.996	302.531	235.92	118.114	318.923	338.797	255.028	447.565	53.7532		434.928	238.314	87.344	159.743	688.659	258.883	98.051	168.901	1048.93	276.315	212.962	64.2839	129.639	355.068	491.074	60.164	422.7	311.645	492.397	234.843		61.473	1861.09	223.804	666.51	189.177	175.888	309.976	187.845	360.76	306.61	488.444	182.24	114.289	394.599	240.861	455.272
74.68	577.232	100.235	218.092	318.061	243.353	119.885	320.792	340.636	250.314	450.295	53.8185		419.591	239.228	85.767	163.902	690.042	249.328	92.237	172.549	1036.18	277.717	211.815	60.6601	130.482	349.259	494.382	58.26	431.81	318.222	500.977	232.749		62.643	1856.46	220.148	653.978	185.847	176.364	300.77	186.319	363.621	296.134	479.167	191.046	113.237	383.319	239.724	457.396
74.77	587.843	98.574	217.518	344.343	255.263	121.574	316.036	359.273	242.559	451.178	54.2914		415.837	239.73	83.146	163.422	707.149	245.76	98.255	176.452	1019.7	276.185	209.61	57.461	131.762	349.415	485.446	57.27	428.402	321.903	502.687	225.395		65.042	1828.55	214.341	642.744	186.201	177.869	295.44	180.77	360.723	288.179	479.349	209.048	113.864	390.291	234.628	466.897
74.86	593.754	97.64	215.211	363.831	250.182	122.63	310.541	340.236	241.434	445.212	53.8711		422.656	239.993	83.497	163.837	725.898	245.676	98.31	184.429	1004.53	273.872	219.555	62.7021	131.535	349.752	471.308	51.833	416.893	330.673	491.915	228.292		64.854	1844.51	207.718	636.25	189.307	181.648	292.826	179.541	363.826	283.871	473.003	199.57	115.213	394.696	232.844	471.233
74.951	603.857	100.804	212.834	352.79	246.397	123.874	309.247	316.961	237.863	434.344	52.0518		437.521	244.414	86.022	165.955	734.028	238.641	100.333	192.18	991	278.903	212.576	59.1866	128.889	347.707	468.357	53.453	412.879	341.284	465.93	232.906		65.31	1847.92	206.126	630.975	183.24	180.882	281.379	181.926	360.846	284.396	475.315	194.858	114.686	396.648	231.245	462.078
75.041	622.059	100.099	211.788	322.944	254.748	127.28	306.016	314.321	236.389	428.417	52.8101		444.36	249.438	84.739	169.673	749.743	234.112	99.305	193.214	978.666	281.239	211.858	61.4678	128.167	346.949	461.517	51.513	414.145	342.569	449.289	228.743		63.04	1836.14	200.17	629.085	179.74	178.435	274.59	183.813	364.182	292.863	469.059	194.982	116.081	403.467	229.815	470.942
75.131	634.149	101.691	219.636	334.678	259.174	125.722	311.109	326.924	230.787	419.846	53.9454		468.03	243.756	83.316	169.652	752.631	223.128	100.572	198.665	961.312	275.008	210.184	73.267	131.135	350.062	460.745	50.394	406.984	341.468	438.704	219.673		61.818	1815	207.474	634.044	183.779	179.961	271.693	183.224	362.058	295.569	457.388	194.185	119.809	408.966	224.688	461.085
75.222	646.26	103.837	221.966	353.389	264.358	125.348	316.637	346.313	230.057	406.694	55.3673		481.015	243.802	86.829	175.424	750.01	215.697	104.258	208.794	952.726	266.27	208.356	64.415	132.252	349.602	458.782	45.097	407.83	334.742	429.556	216.056		63.671	1793.77	203.921	635.476	189.669	183.168	271.532	182.044	360.758	304.188	446.72	197.525	115.329	413.44	224.564	461.54
75.312	657.305	98.742	223.489	363.383	267.276	121.293	312.691	351.445	221.637	398.378	56.0833		485.419	242.106	88.247	182.157	752.925	214.377	110.469	210.572	951.529	266.993	208.349	58.7953	131.968	348.354	454.189	45.783	409.763	326.88	427.151	213.979		61.832	1808.52	207.181	636.09	183.998	191.816	267.123	179.382	368.278	294.966	434.447	204.567	112.917	419.304	222.971	456.834
75.402	659.11	99.635	221.788	364.282	263.063	117.662	318.885	358.378	215.239	403.379	55.2269		499.916	243.706	87.042	189.072	756.065	214.872	110.537	213.372	938.651	259.3	201.366	61.0778	131.41	342.758	443.563	47.671	402.323	317.652	430.939	210.468		63.578	1807.57	207.793	625.583	180.967	196.269	262.728	178.931	372.182	276.823	424.989	205.829	111.171	424.005	226.415	452.973
75.493	651.936	101.313	219.603	365.48	261.265	118.864	316.06	370.596	208.093	411.144	57.3168		507.272	242.633	87.467	188.686	755.054	211.951	111.828	215.582	937.842	270.627	198.84	64.6166	131.494	341.963	439.949	48.244	404.685	315.088	438.388	206.075		66.317	1793.9	211.103	628.282	171.219	194.053	265.423	177.661	364.104	279.345	410.225	215.257	108.777	439.097	229.539	464.496
75.583	646.803	104.151	214.437	368.143	263.32	122.465	324.951	381.762	201.962	415.627	62.0083		491.751	243.89	88.613	190.948	749.837	211.984	108.795	218.63	943.811	266.835	193.295	67.6761	132.607	347.536	437.217	48.396	392.052	317.946	448.574	202.844		66.189	1795.43	210.968	622.385	166.117	191.671	264.302	176.998	369.956	277.352	404.112	222.157	109.671	446.247	230.829	480.127
75.673	646.517	100.167	207.28	370.356	260.215	128.01	323.765	374.012	194.034	421.048	64.768		488.267	245.414	89.776	193.144	719.732	208.029	100.471	210.407	943.386	275.74	197.182	69.3304	130.121	349.11	423.954	49.36	399.996	319.59	456.724	205.011		61.654	1758.21	214.359	623.552	164.167	186.752	256.63	177.995	374.027	278.347	393.742	230.941	108.191	447.89	235.591	489.787
75.763	649.319	99.436	201.409	363.908	259.977	129.619	330.273	361.936	193.126	417.626	68.4921		483.871	237.318	89.159	193.178	710.783	209.906	99.431	204.199	933.88	282.53	194.85	75.3859	129.603	344.156	414.346	52.124	393.628	316.933	461.169	207.312		57.841	1777.1	212.173	629.033	164.275	179.879	255.016	178.744	378.841	275.192	388.917	231.556	107.669	456.171	235.155	495.994
75.854	651.881	101.33	195.332	362.372	255.101	137.431	337.525	340.166	191.242	414.916	70.1547		474.559	233.073	87.335	190.003	699.451	213.078	92.828	204.14	922.659	277.584	210.637	74.4871	134.358	340.843	405.563	53.315	379.548	319.726	447.891	205.941		58.973	1788.96	212.554	637.816	168.241	175.191	248.749	180.027	380.775	280.207	384.646	235.094	110.849	459.598	231.606	498.558
75.944	652.418	105.643	198.077	366.977	256.521	146.549	334.38	325.407	188.294	401.791	71.3221		465.052	229.356	84.862	183.439	682.065	217.548	92.427	200.04	921.306	278.829	210.989	74.6977	139.74	343.829	405.484	52.545	377.314	323.364	429.537	205.407		60.771	1804.77	213.187	634.41	174.228	169.823	249.614	182.263	374.54	279.587	377.403	236.984	115.137	455.467	229.698	503.177
76.034	652.567	100.315	201.009	374.729	258.269	147.73	334.514	319.741	193.492	385.43	67.9752		466.491	219.032	82.002	180.308	675.814	220.2	91.859	197.564	916.185	275.747	227.056	72.4457	141.937	343.533	399.094	52.035	375.426	325.829	429.605	205.972		57.805	1797.42	209.217	641.068	181.712	161.32	256.437	182.008	375.413	281.58	382.909	234.563	119.675	443.639	231.16	508.759
76.125	644.359	98.735	191.136	340.629	256.167	144.436	322.973	320.722	195.757	376.038	63.3582		459.109	218.255	83.316	181.544	680.688	220.89	88.403	193.148	904.923	273.658	225.424	70.6208	140.937	347.432	394.145	53.61	373.616	328.148	421.226	205.104		58.182	1789.62	209.376	669.947	185.534	156.224	252.414	179.316	376.423	281.345	373.521	236.436	121.157	444.14	235.247	516.526
76.215	638.329	99.386	189.728	325.007	257.243	139.254	328.532	325.645	195.689	373.25	62.4433		456.573	217.242	86.688	177.484	683.239	223.101	82.547	186.236	888.067	272.252	227.874	65.4193	145.655	351.044	383.744	56.172	376.587	328.464	419.073	206.232		62.573	1789.6	209.161	688.047	186.922	153.496	257.528	177.471	373.897	277.637	377.414	227.167	124.117	450.945	246.088	515.673
76.305	642.076	97.55	187.841	320.715	263.751	134.755	322.943	332.53	201.146	384.195	62.9295		455.349	212.902	83.846	170.446	680.008	229.549	84.988	183.765	878.258	271.814	226.959	63.3642	153.579	354.388	377.889	59.799	381.9	328.097	407.971	208.194		65.342	1786.21	210.725	698.565	185.486	151.997	262.915	174.743	380.806	270.297	380.617	228	126.839	448.873	251.17	506.009
76.396	658.566	95.694	181.213	321.105	262.112	130.237	318.419	335.198	202.973	395.981	65.6525		442.655	204.781	82.576	165.434	672.104	228.721	88.917	183.872	866.67	275.112	219.067	63.3581	157.391	348.654	377.601	62.024	386.177	330.101	403.295	210.566		66.954	1806.6	215.147	673.931	189.45	156.945	268.026	172.781	388.51	261.74	381.824	232.208	133.156	447.442	256.629	499.659
76.486	664.875	94.547	177.024	322.165	270.464	124.395	314.784	325.441	205.429	411.487	66.9593		439.013	204.191	83.221	165.707	667.926	221.698	85.218	185.026	858.335	265.65	213.649	63.1562	161.978	349.418	371.604	61.372	385.681	333.188	393.645	212.839		72.237	1806.64	219.859	678.277	192.46	158.571	273.749	173.058	401.459	258.016	377.733	229.266	131.372	446.07	261.963	496.053
76.576	661.523	92.023	175.607	324.762	275.966	119.622	314.122	323.264	212.995	426.202	66.9408		429.876	202.805	81.35	164.58	666.127	221.236	85.981	190.447	852.582	270.082	202.157	60.6609	164.185	347.97	368.842	56.733	387.87	332.825	379.523	211.773		71.332	1786.44	222.133	695.866	194.247	155.597	278.072	177.044	400.987	252.569	382.154	230.349	135.647	444.14	265.078	485.717
76.666	656.388	92.445	173.431	321.956	271.381	116.713	323.858	309.406	218.122	435.885	67.7952		423.002	200.094	80.39	162.551	674.239	214.53	87.816	193.3	829.501	277.826	193.787	54.4345	168.399	349.293	364.706	56.774	387.233	341.054	369.652	211.081		68.443	1766.21	223.946	731.305	192.188	156.035	277.504	177.13	393.088	250.259	372.934	222.147	141.571	441.189	281.531	487.666
76.757	654.025	92.775	176.345	313.148	274.716	116.46	314.809	305.601	220.407	445.947	68.4227		418.922	195.388	80.774	157.872	674.096	216.606	88.574	194.422	826.634	267.417	191.778	53.1177	172.358	348.597	369.21	55.092	381.307	346.049	376.21	204.258		67.682	1751.16	221.77	776.265	187.436	154.315	288.821	177.067	386.963	248.66	383.063	214.122	146.018	435.717	296.425	476.195
76.847	637.45	95.154	178.284	314.063	279.83	119.704	333.673	313.811	226.675	452.252	67.942		406.898	203.26	82.267	155.414	683.38	219.665	87.43	199.969	807.842	279.658	194.313	50.472	175.523	345.093	374.943	55.457	380.062	359.876	381.017	205.684		69.347	1730.32	220.584	809.401	194.337	147.193	282.277	179.801	386.297	249.516	382.67	212.346	154.504	435.416	301.7	458.796
76.937	623.578	94.194	180.839	312.569	275.878	120.843	326.379	313.71	234.029	446.079	67.4288		392.708	207.123	85.325	151.907	672.994	225.635	84.932	202.7	796.662	275.792	195.703	46.6334	175.139	343.492	382.972	58.855	383.001	369.091	382.396	207.206		71.632	1714.75	223.407	820.636	205.864	143.149	284.704	175.447	379.811	250.222	380.031	202.58	158.608	447.933	303.22	450.206
77.028	614.503	91.228	178.504	304.81	278.95	119.783	329.895	326.423	242.652	437.699	69.7357		380.522	203.567	88.469	146.243	661.731	236.765	88.174	203.225	783.539	283.021	186.615	47.9348	173.264	340.461	380.699	52.616	384.323	365.139	387.105	204.994		71.656	1721.59	225.72	818.158	212.13	138.374	280.605	174.632	375.545	251.518	385.55	202.702	159.355	447.219	294.47	440.838
77.118	611.381	88.905	177.83	297.906	284.58	120.06	338.191	317.363	255.198	434.466	71.253		372.708	202.814	92.031	146.563	661.001	248.719	84.329	208.558	775.891	281.78	180.233	46.4388	173.324	335.458	386.443	53.322	383.512	356.314	389.462	207.875		68.064	1736.8	224.518	812.606	212.829	135.28	276.943	176.234	362.98	249.945	378.567	225.384	159.35	447.175	285.979	422.313
77.208	606.511	88.126	184.838	298.898	290.641	119.486	333.363	298.449	259.231	426.614	70.2066		376.828	199.723	89.235	144.693	650.543	258.957	89.153	212.579	764.953	277.356	177.688	48.3642	170.807	329.014	388.276	53.369	386.142	353.81	393.174	206.128		70.322	1740.39	228.077	809.685	206.919	127.394	280.634	175.43	352.9	252.726	380.899	217.519	164.479	455.377	283.996	409.082
77.299	605.904	88.846	179.214	304.588	295.735	115.979	331.694	298.661	260.583	421.22	68.1665		376.849	203.453	87.006	143.249	645.947	261.124	90.965	213.315	763.427	273.719	177.371	48.4442	168.625	322.832	393.219	50.547	390.626	351.588	393.193	209.92		67.951	1737.12	235.662	815.656	193.549	121.498	289.056	176.749	355.458	265.585	376.19	213.621	169.259	463.396	283.438	403.135
77.389	595.022	94.381	184.212	313.933	305.38	114.606	323.637	301.834	264.671	418.815	66.3676		382.661	197.154	87.017	146.326	623.434	273.061	92.892	215.842	752.573	275.178	182.687	49.4585	167.012	320.294	390.667	51.372	397.972	351.596	397.681	211.17		66.61	1750.27	242.316	820.944	187.161	122.969	302.192	178.159	356.567	277.194	372.075	206.04	169.763	470.545	281.572	406.441
77.479	596.128	95.829	188.233	325.944	306.468	114.192	326.167	308.617	260.668	417.771	63.9747		393.289	193.389	89.152	148.641	604.337	272.056	92.935	216.154	736.613	272.7	187.646	55.9305	161.667	317.541	394.049	53.729	399.21	342.826	405.889	210.751		67.805	1769.28	251.112	812.899	179.129	122.931	299.662	177.765	360.315	300.852	373.512	191.698	168.89	466.198	281.952	411.453
77.569	598.922	96.993	194.934	336.405	304.192	110.137	330.144	307.148	253.374	420.156	62.2572		392.789	184.694	89.981	156.29	601.575	268.686	96.172	217.693	728.18	268.007	183.667	62.9259	160.628	316.471	394.09	53.276	394.876	332.38	415.487	214.834		70.672	1776.48	251.831	800.786	180.01	122.838	303.299	179.648	353.741	321.174	385.276	179.743	171.547	466.052	284.955	421.901
77.66	589.197	98.204	197.654	347.382	291.073	105.978	323.853	294.955	240.745	424.188	62.3799		411.717	177.705	90.927	160.943	598.553	259.441	92.114	221.891	713.07	269.647	181.911	68.5812	161.73	315.096	385.945	56.181	395.122	331.159	417.672	216.537		68.004	1768.54	258.672	805.296	173.491	123.136	307.84	179.84	347.981	331.071	391.561	172.932	170.223	471.87	290.881	427.122
77.75	586.568	95.512	204.976	355.251	281.241	103.227	314.141	288.197	232.626	425.913	60.4988		404.931	177.508	87.404	158.543	593.255	259.908	89.523	219.129	708.738	261.176	175.056	70.8666	157.941	318.924	388.793	55.824	392.167	333.479	415.27	221.525		67.927	1754.51	259.083	794.159	164.755	128.214	313.809	176.695	348.464	309.278	404.189	170.258	171.243	468.985	296.248	415.998
77.84	576.523	95.615	221.799	352.88	273.916	101.156	312.63	276.583	227.829	426.175	57.8851		409.848	183.426	86.182	161.303	603.622	257.031	96.205	217.961	711.696	261.378	176.815	69.1291	154.294	319.235	383.168	53.84	385.288	353.215	423.386	226.117		62.845	1730.6	264.278	792.526	162.262	127.15	321.276	176.897	359.492	293.371	414.193	170.62	182.951	461.78	290.922	399.719
77.931	574.319	91.861	239.926	359.302	265.374	100.726	317.225	271.17	225.849	424.92	58.1197		409.063	181.65	86.098	164.885	610.204	254.473	99.657	217.243	716.649	258.671	178.087	69.4334	148.729	316.935	382.422	54.149	383.976	362.428	435.881	226.182		63.593	1713.08	258.975	788.506	164.249	130.543	311.931	178.949	372.689	291.009	420.99	173.598	181.769	458.099	280.767	392.798
78.021	585.488	89.137	245.002	364.308	260.438	102.268	340.623	275.963	227.173	418.711	56.9394		412.697	182.548	86.192	164.407	615.632	255.298	98.777	215.802	730.424	259.504	178.04	66.8246	146.856	324.095	385.362	52.306	383.185	360.718	439.821	233.555		64.289	1677.85	258.176	792.567	166.73	131.785	306.151	183.185	386.053	285.02	431.714	175.42	184.334	455.479	272.155	381.272
78.111	599.048	90.282	244.454	378.639	260.044	103.556	341.649	276.462	231.044	410.653	54.8434		409.755	180.102	86.007	165.471	625.353	250.396	104.988	211.936	740.227	258.805	174.952	65.3223	150.075	323.339	391.13	48.173	384.19	360.337	460.423	238.845		64.898	1671.96	247.686	807.48	166.224	130.969	306.09	189.113	404.846	278.905	438.754	173.658	187.184	443.931	273.679	371.725
78.202	605.266	89.347	239.891	384.274	254.442	104.868	326.174	285.788	229.922	394.278	55.3366		414.211	181.098	86.14	163.857	639.567	244.616	103.298	204.416	750.252	259.356	180.998	63.9787	148.521	312.13	390.925	46.002	382.086	348.853	475.078	241.429		66.524	1682.69	246.708	814.081	156.713	138.258	309.108	191.241	402.016	278.357	430.902	176.124	189.846	441.324	274.995	358.214
78.292	614.234	91.249	240.426	397.507	244.478	108.435	308.683	288.395	222.453	385.684	52.1531		409.488	182.463	82.558	160.975	646.185	241.961	108.618	202.573	771.769	261.931	182.966	61.5702	148.317	319.783	389.232	46.251	382.634	352.024	481.256	241.73		65.827	1692.48	232.938	814.731	155.249	135.977	309.453	185.634	405.999	279.79	426.647	176.977	192.622	440.657	278.772	350.781
78.382	625.081	92.256	239.501	411.379	238.754	113.315	311.98	291.019	210.908	385.434	48.9743		414.144	186.651	83.925	161.629	658.104	228.669	106.771	199.879	787.612	259.379	188.938	60.3608	151.797	317.599	388.61	45.755	374.543	348.788	483.421	242.565		64.846	1672.94	224.413	802.589	154.201	142.346	303.441	185.419	401.391	280.616	424.686	178.388	196.785	441.473	272.553	357.623
78.472	630.032	91.731	234.585	423.208	235.637	116.44	324.58	288.681	199.671	385.686	46.4444		416.382	189.319	85.476	162.664	668.332	222.744	109.664	200.133	793.914	260.452	194.087	59.3168	156.971	315.855	388.205	48.526	369.08	337.31	470.369	243.372		62.257	1682.52	220.901	786.622	150.305	145.775	306.839	187.072	382.502	279.723	419.993	186.244	195.226	441.756	261.169	351.019
78.563	630.922	92.683	233.547	435.344	234.435	120.261	331.854	289.619	192.752	389.062	44.6569		419.114	191.971	84.766	167.9	666.954	217.893	107.825	202.47	795.477	254.384	194.527	57.3988	156.953	319.197	395.361	48.911	375.445	339.549	462.406	247.693		59.548	1693.7	215.37	762.635	149.417	150.055	297.607	184.873	380.588	280.17	422.818	193.112	198.919	441.158	255.43	341.989
78.653	629.396	94.405	241.505	450.951	231.03	125.428	336.319	292.646	186.668	394.669	45.757		416.397	188.775	85.842	174.055	671.991	213.582	105.041	200.542	795.005	252.682	209.286	58.284	153.927	329.384	400.055	47.891	381.481	334.814	454.297	250.225		59.653	1684.88	209.25	752.174	144.355	153.295	289.935	183.122	371.202	287.299	422.412	195.983	202.56	446.082	251.92	340.429
78.743	630.124	93.734	235.158	463.342	226.02	130.326	340.494	302.804	181.364	401.994	45.9223		422.672	189.375	83.123	178.453	676.801	213.174	107.079	202.219	793.209	247.527	210.544	60.3382	154.444	334.025	400.999	48.841	387.354	327.729	452.546	242.481		59.726	1685.33	208.458	754.869	139.871	158.932	280.574	184.383	370.32	279.939	421.955	198.957	201.443	450.385	243.832	331.939
78.834	627.802	97.728	228.04	464.464	224.101	135.413	332.683	308.74	168.589	404.253	45.5704		427.286	187.193	81.666	182.763	679.581	214.069	103.195	204.444	792.739	245.673	215.883	60.772	156.008	341.68	407.75	50.763	392.597	324.89	450.794	240.683		57.922	1684.63	208.6	754.273	138.373	162.591	272.003	190.032	378.557	275.653	411.877	194.245	194.637	455.326	234.854	325.836
78.924	624.906	98.056	228.008	463.987	214.93	140.969	337.091	328.297	169.399	399.885	44.608		434.097	185.971	83.961	185.849	680.604	219.344	102.222	208.436	802.492	243.734	218.678	61.5664	160.377	343.651	412.638	49.684	397.902	328.452	453.677	238.517		58.924	1716.38	211.295	740.781	137.94	166.081	262.89	187.303	379.576	272.709	408.799	194.826	195.996	465.436	233.228	320.063
79.014	612.976	97.607	220.066	460.479	209.605	140.111	334.167	330.582	173.449	401.851	44.9898		449.2	185.816	84.677	186.764	686.897	215.193	100.757	206.537	802.238	247.543	218.472	62.51	163.465	344.616	407.269	44.037	398.086	326.941	457.974	233.44		58.361	1736.33	213.236	744.882	142.701	169.216	261.47	188.803	384.257	273.527	397.652	198.458	193.582	473.837	226.999	318.61
79.105	597.516	94.812	214.517	447.267	203.661	136.323	329.94	337.369	177.744	403.525	47.6582		460.941	189.997	86.104	188.879	688.012	220.328	99.071	198.164	798.131	245.524	211.359	66.094	162.411	347.575	400.218	45.443	395.836	338.561	460.406	222.701		58.37	1716.76	213.987	745.165	142.563	168.054	265.969	191.179	393.202	272.01	389.521	208.544	185.767	466.295	218.169	318.749
79.195	592.056	91.908	209.787	432.122	208.993	133.33	323.309	321.176	182.597	400.14	50.3897		482.943	188.118	87.511	190.09	698.366	224.262	95.08	195.549	809.484	237.843	214.958	72.2505	162.811	343.59	400.463	43.849	391.519	341.046	459.149	219.529		55.924	1712.87	218.684	758.438	138.599	173.398	277.813	196.8	398.158	266.082	380.396	219.354	177.544	463.157	213.458	320.678
79.285	587.89	91.403	201.991	428.123	211.141	130.219	319.84	315.453	192.385	405.633	53.5357		487.669	187.518	88.101	190.194	703.221	224.354	97.176	195.325	814.951	242.587	221.986	69.9715	168.118	348.991	396.698	43.606	383.678	337.127	463.763	220.323		57.676	1700.09	222.219	741.549	130.006	170.537	289.236	205.79	390.796	269.368	368.543	226.854	170.607	465.082	210.97	318.324
79.376	574.701	89.736	204.597	415.259	216.521	128.535	326.437	302.893	197.407	410.712	55.9546		486.602	187.892	87.382	183.37	710.885	226.265	93.191	196.113	830.047	243.653	227.947	70.5328	170.881	358.02	397.188	49.029	379.754	343.142	469.261	217.781		62.384	1684.98	224.907	739.563	126.541	172.439	305.146	201.32	384	272.765	360.743	235.759	167.896	465.463	208.84	318.688
79.466	568.9	86.572	203.592	406.452	220.443	127.668	333.997	302.179	205.795	415.031	57.7762		486.83	186.803	86.092	181.615	721.179	222.9	94.411	192.962	842.418	249.918	226.733	70.6351	172.835	362.275	392.041	48.685	377.254	350.27	470.058	220.554		61.758	1689.66	229.17	734.618	131.075	174.222	313.167	198.536	369.142	266.155	344.971	235.683	167.319	463.284	210.491	324.254
79.556	569.594	85.978	201.857	401.211	222.442	125.961	325.267	314.09	213.512	430.266	59.126		474.754	192.212	86.304	175.307	726.406	222.282	93.04	190.957	847.98	244.209	218.867	70.7595	172.399	371.211	381.763	50.914	379.085	354.873	467.426	217.559		60.375	1715.01	235.754	734.81	128.695	168.961	311.39	194.395	358.797	255.925	342.327	246.446	164.414	461.007	210.498	334.58
79.646	568.223	88.114	206.006	389.369	228.56	126.937	327.988	325.271	213.975	441.023	59.5327		466.732	192.826	86.146	171.97	717.167	219.839	90.23	190.82	857.752	253.299	206.323	68.5976	174.406	386.072	369.551	55.089	375.902	358.264	459.068	213.427		58.386	1756.84	232.989	716.778	136.88	170.074	304.607	189.068	347.855	254.728	340.902	255.19	162.576	459.362	211.965	337
79.737	591.689	92.952	203.001	374.156	230.855	129.571	314.332	331.112	212.568	439.669	60.1038		454.789	196.822	85.666	172.639	709.268	227.451	88.993	189.521	861.816	250.489	202.279	69.7948	180.333	394.359	366.099	51.091	370.524	366.493	459.517	209.569		57.674	1781.17	234.76	709.354	151.639	174.592	310.073	178.681	336.277	263.842	334.286	264.913	160.67	462.746	214.496	348.013
79.827	609.25	94.932	195.409	371.597	231.656	128.054	316.017	322.44	215.677	434.857	61.6377		443.772	194.997	85.189	175.15	702.121	227.669	80.946	189.767	874.517	255.001	197.692	69.3145	186.981	396.967	365.794	53.622	361.921	365.457	460.672	205.635		58.42	1811.43	234.124	715.886	162.478	170.545	305.133	172.274	333.622	272.243	328.828	275.398	160.371	467.063	219.138	365.092
79.917	615.142	92.736	190.449	368.057	232.925	125.864	318.717	341.567	214.192	429.491	63.2164		446.513	200.849	85.362	173.4	689.758	225.016	86.456	189.764	894.089	256.62	196.405	68.1916	191.01	399.275	371.406	53.613	355.14	361.316	460.254	200.727		55.06	1811.45	237.152	721.13	170.752	167.482	302.469	163.151	334.731	278.153	320.326	290.226	155.282	473.996	230.191	381.077
80.008	622.345	92.421	187.345	362.241	233.119	125.595	319.502	334.465	221.301	429.849	63.9134		447.328	202.333	86.915	175.815	666.266	225.291	80.969	191.902	913.919	254.593	194.897	68.5003	191.18	395.016	358.165	56.602	357.526	361.203	464.416	199.682		53.611	1812.91	239.228	708.211	176.97	166.914	302.104	160.906	330.593	272.123	317.561	290.58	156.45	480.768	235.319	386.126
80.098	616.492	91.444	182.665	358.821	241.321	130.026	313.534	326.535	226.563	438.039	65.779		451.556	208.104	86.246	177.963	651.625	220.622	82.105	194.508	923.189	259.032	202.486	70.8706	192.27	398.935	353.977	54.883	361.583	364.916	474.404	200.532		51.906	1798.8	240.984	695.626	182.754	168.228	300.085	160.142	333.725	267.618	312.045	283.452	155.78	475.503	244.887	387.297
80.188	612.621	89.876	177.798	356.124	258.32	132.036	307.523	322.036	234.183	440.498	66.009		443.451	214.619	86.072	178.22	645.096	217.171	83.584	195.35	931.492	256.168	200.615	72.2792	193.459	406.745	349.913	60.106	360.467	354.791	493.678	201.147		53.348	1772.22	236.71	685.856	186.697	165.806	291.822	157.177	345.597	259.17	307.358	273.907	154.158	471.651	244.011	396.221
80.279	612.041	91.091	177.396	354.493	270.8	128.662	296.487	308.234	242.436	441.212	63.8372		432.416	210.145	87.495	172.949	646.891	214.799	84.872	196.078	933.798	257.044	205.873	74.5679	193.534	405.068	348.114	57.491	352.609	350.534	511.127	199.351		53.491	1769.03	237.321	684.375	182.649	167.479	292.776	155.804	346.118	257.47	304.559	264.247	153.107	479.919	237.731	391.778
80.369	617.373	93.954	180.782	357.283	280.491	127.286	290.154	306.901	254.434	447.283	61.8338		408.301	211.942	85.079	167.933	634.193	212.557	87.006	194.278	943.819	252.627	215.342	71.8326	193.331	400.026	354.64	52.921	344.515	337.836	521.877	195.716		53.117	1765.33	235.056	687.989	182.543	164.22	300.655	149.361	351.118	256.273	305.881	261.276	152.756	476.017	239.24	390.55
80.459	607.172	96.998	182.465	352.094	286.828	126.107	284.784	302.004	264.854	448.061	58.8314		391.024	210.573	82.665	161.809	627.34	217.01	83.754	192.265	940.294	256.417	217.291	73.9067	195.282	394.404	356.642	52.615	334.322	332.841	530.303	196.37		51.188	1765.24	235.854	675.59	183.007	160.946	310.967	146.711	346.262	253.222	306.887	255.484	155.097	476.966	245.298	393.04
80.549	598.915	93.366	182.193	336.3	297.737	125.524	279.9	302.082	274.141	452.411	57.7779		371.615	211.828	81.582	156.242	614.82	217.046	83.578	196.509	931.143	254.472	220.622	69.4521	197.032	395.232	354.54	55.875	327.981	327.071	538.856	195.881		53.386	1754.73	232.003	677.589	181.557	165.521	316.192	145.499	342.821	243.765	309.683	242.559	155.503	468.13	253.654	392.356
80.64	583.57	89.703	187.994	320.187	297.102	127.252	269.925	303.578	281.879	461.233	59.6024		364.293	216.746	81.205	155.763	604.268	222.229	87.943	194.339	920.657	253.824	219.319	70.8118	196.453	398.192	350.262	56.971	320.202	315.66	543.911	193.653		53.42	1756.3	229.634	675.873	183.56	162.916	313.458	144.983	344.357	232.236	309.78	231.44	157.424	460.167	255.209	393.987
80.73	577.056	89.12	192.887	317.305	300.012	128.865	274.082	298.028	283.757	469.524	61.8313		355.271	220.435	81.464	159.313	584.952	223.138	90.045	194.29	917.743	247.727	221.241	66.8467	194.806	404.181	349.912	57.748	311.494	311.911	542.459	189.649		54.022	1740.62	231.703	673.875	187.256	160.724	323.163	140.749	347.857	229.387	317.19	224.82	155.11	447.457	256.179	394.645
80.82	573.237	85.421	188.775	317.996	288.904	123.347	275.529	289.297	274.956	476.96	63.3236		352.95	226.583	80.202	161.478	588.441	217.904	89.566	194.127	915.065	244.29	213.344	61.5438	197.387	404.872	348.836	56.827	303.271	307.639	535.675	187.555		54.816	1725.16	227.599	665.224	197.789	152.105	327.026	143.486	352.948	229.062	315.849	216.947	152.74	437.968	253.132	390.173
80.911	581.391	83.768	187.697	313.45	280.788	118.122	272.073	289.002	261.915	476.589	63.9815		349.751	232.133	78.662	156.017	587.945	221.261	92.095	188.946	900.48	235.561	209.059	56.5833	201.352	409.449	350.135	55.799	299.568	311.869	516.272	182.411		55.902	1717.02	230.021	660.902	195.6	151.084	333.379	142.209	355.025	221.566	320.8	218.145	154.127	430.289	256.169	390.635
81.001	586.395	86.501	190.173	315.212	278.741	117.735	258.753	285.258	253.387	470.147	62.8508		354.993	234.073	77.424	157.293	577.881	221.097	93.559	190.748	885.81	230.758	204.114	55.6876	202.471	412.245	358.266	54.526	294.935	308.063	502.822	176.56		56.283	1713.98	237.542	655.692	193.912	146.374	348.29	144.529	358.305	224.316	323.411	217.514	157.874	427.371	263.283	400.38
81.091	608.936	83.077	192.822	338.736	277.98	116.827	255.061	296.137	237.528	455.537	63.5375		344.95	240.087	76.38	158.248	577.198	214.392	92.538	194.687	876.023	231.018	206.611	57.3423	198.266	416.367	359.433	51.418	286.889	305.527	493.907	177.628		55.753	1707.54	241.573	643.08	187.123	148.656	345.742	146.493	370.91	216.313	330.537	207.224	161.591	424.822	265.982	400.437
81.182	615.521	82.189	195.706	346.39	268.413	118.792	253.951	295.341	223.941	440.687	63.9539		332.678	248.275	77.284	150.783	588.227	211.222	96.371	195.521	869.976	218.502	199.011	57.7554	195.607	417.916	351.654	54.081	284.795	304.595	473.802	173.701		52.452	1681.29	243.118	647.336	183.551	153.765	357.263	143.996	374.199	210.49	337.035	199.393	163.581	420.954	273.663	399.332
81.272	618.736	81.239	197.432	358.896	260.894	118.785	247.318	308.396	211.537	434.208	61.9251		326.591	249.923	79.797	150.525	597.534	207.173	93.049	197.795	862.401	213.697	194.439	57.7643	198.813	422.849	347.274	55.2	286.948	304.519	459.555	179.122		55.804	1655.59	240.397	666.886	178.434	150.842	380.039	144.252	378	207.202	349.359	185.492	161.648	416.38	279.523	390.551
81.362	621.302	83.133	194.181	370.44	253.377	116.372	241.193	317.827	196.555	424.225	62.0101		316.325	252.155	80.641	149.425	596.656	202.364	92.597	206.32	856.97	217.429	186.091	56.1349	201.613	424.427	349.71	54.647	296.602	315.44	438.156	179.869		53.675	1647.2	234.919	673.762	178.87	151.731	365.819	147.725	380.981	205.516	357.891	182.045	160.154	416.251	279.172	381.447
81.452	619.581	87.528	202.06	386.612	245.266	113.706	242.512	329.091	194.298	407.722	60.6356		313.692	253.7	78.636	148.984	596.079	200.482	93.687	213.862	858.535	218.763	188.344	58.5341	206.593	420.401	361.088	51.733	310.928	320.538	419.267	177.286		57.053	1639.78	228.679	662.796	179.78	144.189	345.459	152.481	383.735	208.491	361.384	182.069	162.201	416.622	273.764	375.985
81.543	611.679	93.198	210.319	366.578	237.196	111.904	240.771	338.966	193.096	394.076	56.5679		318.684	259.897	80.506	147.723	584.845	197.453	92.796	215.222	858.281	210.894	181.368	59.0609	213.809	416.036	371	52.574	319.861	328.025	409.353	179.915		57.637	1646.44	228.65	648.593	183.643	140.664	339.523	156.888	372.855	204.507	369.541	178.403	166.485	416.363	272.339	370.638
81.633	597.919	92.879	218.199	366.183	236.062	109.878	239.088	351.941	191.489	387.51	56.6925		332.137	258.228	82.742	146.139	586.716	197.785	90.816	213.322	862.653	206.076	174.973	59.8672	220.47	418.115	378.031	50.422	326.226	330.453	398.467	185.604		55.902	1644.86	233.845	657.112	181.476	136.47	339.303	162.079	358.619	206.707	376.856	172.181	171.484	412.244	268.215	362.723
81.723	597.852	94.896	226.298	360.323	233.563	110.346	241.555	354.925	187.013	379.054	54.8814		343.092	252.413	79.486	149.06	588.211	192.717	92.737	212.526	860.866	205.941	173.139	61.8986	214.56	412.029	382.519	51.362	336.141	335.094	391.373	191.976		55.758	1625.71	232.952	652.966	178.64	131.769	334.257	168.853	359.173	202.751	383.653	167.368	175.924	404.551	275.088	354.302
81.814	589.897	94.497	240.38	360.739	230.463	112.697	253.801	356.636	191.748	370.365	52.7388		367.419	253.85	74.88	152.675	595.271	191.936	100.173	212.259	859.17	192.851	167.641	61.5097	215.09	410.85	391.437	49.066	340.648	334.951	384.834	200.264		53.3	1625.58	229.691	656.732	170.59	130.313	340.817	171.625	363.471	204.796	382.942	168.072	180.887	400.502	272.502	338.199
81.904	575.022	93.826	240.993	363.646	226.764	112.156	254.416	350.508	190.872	362.382	51.7217		390.544	256.113	71.336	157.652	596.519	191.849	96.138	213.659	854.042	194.74	175.883	62.1594	214.107	417.43	390.278	50.624	346.148	340.977	376.627	208.724		55.787	1613.48	230.059	663.828	164.952	132.186	330.44	177.929	365.173	213.853	391.404	163.275	183.693	392.239	271.69	317.378
81.994	569.781	90.524	243.943	362.948	224.403	110.773	263.804	344.414	190.907	356.214	50.0335		418.281	256.562	71.888	166.736	592.394	198.078	99.162	218.603	853.071	192.184	179.232	59.8926	210.004	409.89	395.082	53.072	352.128	340.395	367.839	213.088		57.391	1604.37	229.424	656.015	167.051	128.991	322.255	182.303	363.879	222.814	389.898	159.27	182.295	384.147	263.725	297.146
82.085	556.242	88.802	249.004	371.387	220.359	112.736	268.416	339.163	188.141	350.584	47.2146		440.099	257.01	71.133	175.796	594.83	201.854	93.872	217.438	860.523	190.917	183.171	57.5997	209.275	403.728	397.107	49.756	361.267	348.811	359.954	214.259		58.066	1609.79	221.514	636.871	166.071	126.232	324.657	179.516	364.97	231.605	378.83	147.907	177.815	382.36	260.353	280.218
82.175	548.819	92.351	249.177	370.622	217.474	116.29	278.443	339.513	183.557	342.806	45.2681		459.625	255.676	69.108	179.306	593.236	202.516	93.136	210.791	861.465	195.327	182.341	60.4245	212.092	400.548	398.618	50.049	369.419	364.718	343.832	221.1		60.623	1611.88	217.081	638.162	161.068	127.514	317.514	181.028	365.245	233.088	375.722	145.898	172.213	384.895	253.004	272.058
82.265	542.253	89.262	246.812	368.215	213.611	122.528	286.499	345.54	185.279	342.008	46.1364		476.208	254.234	66.227	178.746	604.82	201.353	92.607	207.675	857.29	189.45	182.141	58.5151	212.954	407.904	400.269	52.696	373.368	384.977	330.007	225.395		61.828	1625.06	212.229	634.454	155.731	121.743	320.678	188.172	368.52	237.581	380.734	144.374	165.395	380.809	248.362	263.664
82.355	540.257	89.135	242.45	351.725	209.631	126.777	294.936	346.792	187.422	341.044	48.3324		487.882	257.478	65.867	176.969	599.659	202.505	95.034	200.691	864.888	189.629	176.278	59.8379	210.037	405.735	407.775	49.482	375.973	380.907	322.852	225.973		60.363	1620.75	206.803	639.476	151.345	115.946	311.228	191.023	363.961	244.416	384.083	146.209	160.049	386.857	250.683	255.581
82.446	540.257	92.229	249.279	347.013	210.041	128.957	294.255	357.548	190.847	337.821	49.4812		493.221	261.398	68.172	175.974	608.242	210.714	99.694	198.395	884.416	188.953	174.287	57.0682	200.195	405.236	411.37	48.874	379.092	379.386	317.686	229.479		61.244	1605.89	207.411	654.388	148.795	120.276	313.197	196.113	377.92	248.636	385.266	154.257	157.079	398.486	255.464	251.352
82.536	542.87	89.54	246.835	345.259	210.196	129.762	302.183	361.661	197.659	336.282	52.0584		491.485	267.486	69.598	170.562	614.585	205.746	103.147	193.234	888.293	189.457	175.066	56.8999	196.819	409.36	415.747	48.967	379.764	376.369	312.559	224.191		64.249	1593.65	210.825	663.352	149.776	125.832	312.604	197.886	382.799	265.015	383.713	160.821	153.405	398.876	253.059	253.092
82.626	543.708	84.763	243.715	349.782	214.319	129.034	310.999	367.203	197.684	340.37	53.058		485.621	269.919	69.621	169.17	625.69	210.83	108.357	191.448	899.447	190.565	182.224	57.8424	194.455	408.694	419.653	47.404	381.019	371.243	307.209	225.633		67.026	1584.7	212.15	648.669	143.008	127.441	312.045	198.831	377.22	270.014	386.459	169.5	155.269	396.93	257.577	248.042
82.717	544.903	84.385	234.337	348.911	215.882	128.495	319.876	364.686	202.52	341.631	53.3943		482.587	272.218	70.54	171.507	635.245	217.16	108.105	184.756	906.85	186.161	184.642	64.5358	193.092	403.405	429.425	45.949	387.03	371.36	306.806	223.491		69.789	1594.82	208.668	642.209	145.628	126.268	314.81	194.928	369.102	264.212	387.026	175.376	157.686	395.995	256.147	247.894
82.807	541.233	86.998	234.145	338.424	219.255	127.496	329.543	369.776	209.266	337.82	55.692		480.159	263.797	71.072	170.679	645.748	221.269	110.54	183.73	910.112	188.439	189.348	68.1171	188.931	399.758	437.41	46.844	390.053	376.091	308.794	225.937		68.485	1598.08	207.152	637.126	144.113	130.544	319.801	190.724	362.883	258.8	381.545	176.153	154.528	403.682	262.03	254.684
82.897	550.468	91.03	235.549	322.346	233.845	127.543	332.208	374.647	212.756	338.124	55.6874		465.192	263.239	73.313	174.512	654.193	223.637	107.031	178.396	906.423	192.431	188.313	68.604	188.484	404.568	442.218	46.802	386.697	391.825	313.305	223.528		69.601	1618.16	215.211	642.657	142.929	137.765	323.777	188.342	361.95	261.549	377.393	184.881	149.734	412.708	264.38	269.857
82.988	545.222	91.314	233.31	329.421	241.381	127.158	330.136	373.721	215.324	344.967	54.1923		463.045	266.308	75.975	176.38	660.221	229.794	107.302	177.223	897.583	191.803	193.087	65.0008	185.657	403.51	443.106	50.818	395.48	399.745	321.01	221.665		68.276	1615.33	218.98	642.684	142.091	139.836	331.417	187.293	368.072	266.707	374.197	187.278	142.946	413.233	248.201	278.975
83.078	535.807	98.119	227.404	344.109	247.563	127.883	324.716	377.641	223.133	354.16	52.5933		461.896	258.151	74.547	173.67	653.539	227.6	106.094	173.659	893.285	202.839	181.87	63.1884	186.42	397.542	441.858	55.357	405.665	406.845	325.089	227.394		69.784	1635.32	228.047	659.042	145.792	140.291	329.783	188.412	372.496	270.371	360.984	192.518	134.48	421.02	252.639	287.046
83.168	534.091	92.335	229.11	356.062	257.327	126.632	323.903	369.163	229.354	362.204	51.8156		449.208	246.717	73.351	174.639	647.097	232.458	101.171	170.491	876.681	202.064	183.289	61.9068	188.114	392.65	431.571	58.35	408.463	389.138	330.168	232.218		69.282	1645.82	229.785	664.509	150.04	141.658	327.391	188.482	387.962	277.586	360.487	197.924	125.244	417.371	250.974	301.888
83.258	526.725	92.364	227.891	366.414	264.849	122.148	325.998	362.7	233.949	373.847	53.5107		434.212	239.301	72.929	173.43	641.25	231.281	99.824	171.355	860.599	198.586	182.53	62.2496	196.309	388.089	428.923	58.167	415.022	382.179	338.7	240.809		68.956	1649.25	229.057	680.037	154.543	132.605	327.578	190.962	391.29	278.848	362.86	202.727	117.601	416.567	245.998	306.403
83.349	526.044	90.693	227.46	376.978	277.746	116.791	319.17	355.429	239.546	376.577	57.6481		427.268	236.516	74.549	169.199	641.581	228.12	100.39	173.671	842.191	199.884	181.338	58.6731	204.523	383.846	432.999	58.831	416.402	369.6	343.932	241.77		66.615	1647.5	225.792	685.294	157.57	137.015	325.255	192.138	400.225	281.248	358.099	209.439	112.55	419.586	233.88	314.31
83.439	515.278	89.608	224.189	379.54	279.826	110.378	311.865	356.526	260.348	383.735	61.7383		415.227	235.091	74.047	166.726	636.404	222.422	96.892	172.189	829.07	192.244	187.829	59.4852	206.164	378.961	441.054	58.723	409.811	368.514	353.94	238.646		61.685	1626.2	228.929	677.475	158.326	146.473	323.884	190.642	398.962	277.571	353.762	215.783	110.328	417.322	224.631	316.063
83.529	522.531	87.543	224.895	377.038	278.419	109.231	310.568	345.697	273.888	393.869	63.2454		419.937	236.848	74.464	157.74	629.525	221.005	93.555	175.679	815.437	197.915	188.322	59.6537	196.936	365.65	440.926	56.754	406.086	364.522	368.406	238.223		56.092	1615.91	235.835	692.541	158.003	146.852	324.508	188.028	392.965	278.178	345.886	221.672	111.006	416.154	225.039	309.294
83.62	534.14	87.203	224.947	381.273	275.437	107.176	319.124	343.923	275.831	407.398	63.9771		422.054	238.873	74.782	163.613	622.205	216.259	94.535	176.875	797.103	195.929	189.224	61.3226	193.891	369.942	449.527	55.522	402.983	349.617	375.684	240.479		54.607	1616.53	234.333	699.032	156.06	155.845	329.344	186.446	377.706	277.514	342.319	226.356	109.99	413.102	227.72	312.415
83.71	528.806	91.044	221.854	387.823	269.448	103.162	322.559	349.889	266.063	420.042	63.7603		409.409	242.027	76.679	157.723	623.957	210.599	93.913	176.763	774.822	202.87	178.937	59.4629	184.014	362.354	450.076	59.12	396.43	344.732	383.513	243.119		53.498	1628.73	226.941	722.553	151.481	158.902	328.014	182.311	374.682	276.859	332.541	233.934	105.52	413.475	232.001	322.034
83.8	534.596	88.887	217.267	378.415	273.858	99.597	319.367	348.319	256.333	433.102	63.97		395.304	245.457	80.447	148.621	610.882	213.465	97.288	177.664	759.069	211.813	175.983	62.6961	175.714	359.446	447.309	61.43	384.149	339.78	389.883	244.574		53.588	1610.35	226.575	742.413	147.948	159.908	331.81	175.711	364.943	283.349	329.324	234.46	102.969	405.52	238.04	321.766
83.891	550.909	91.766	214.115	389.201	269.56	97.869	322.127	346.315	242.581	437.148	66.5975		375.212	239.873	80.676	150.974	614.255	206.446	99.452	178.593	746.418	212.527	171.118	67.3455	176.661	355.489	443.661	59.271	379.062	333.782	396.71	244.036		54.126	1574.84	227	759.666	144.853	161.808	329.47	169.199	358.506	286.159	334.504	242.369	103.788	407.311	248.074	323.012
83.981	566.119	92.07	213.346	392.93	271.448	96.823	320.497	343.622	225.618	444.204	68.5116		356.336	240.815	82.256	145.815	617.577	212.075	95.053	183.309	744.511	217.011	166.235	69.8259	181.214	351.777	448.589	55.832	380.184	337.076	400.142	239.505		58.632	1536.66	226.432	750.742	141.411	161.683	330.71	169.908	362.237	287.635	335.619	239.398	103.837	406.657	251.065	332.198
84.071	573.115	88.081	209.91	404.094	271.327	93.106	314.82	337.756	215.024	451.04	67.3497		345.757	239.574	85.835	143.873	608.981	215.622	95.396	189.889	742.76	213.535	166.643	74.1498	183.804	351.336	445.024	53.647	382.629	327.267	404.26	240.282		58.558	1506.5	223.462	736.773	134.192	161.777	335.007	170.625	368.766	292.128	336.619	247.639	104.36	406.683	253.621	335.379
84.162	584.658	89.416	210.839	413.204	272.16	91.727	316.421	327.065	214.16	464.274	66.3004		333.719	230.081	88.519	141.256	618.433	216.595	94.368	188.411	747.06	212.883	171.703	73.5463	181.092	342.944	446.525	51.867	384.138	318.958	415.13	240.487		60.72	1487.03	227.047	732.422	134.624	163.164	335.409	170.22	377.584	294.966	342.543	247.167	104.151	414.457	259.18	340.082
84.252	598.511	85.282	209.831	422.855	267.621	91.243	320.69	329.937	203.399	482.503	64.1509		327.565	231.732	89.878	143.285	628.238	214.682	94.619	190.994	747.934	213.059	183.287	73.5728	183.907	342.99	445.123	48.812	380.378	311.615	417.581	242.199		62.98	1468.38	226.859	733.789	133.874	164.666	331.213	169.701	379.5	289.314	348.676	246.527	105.912	415.276	262.892	344.178
84.342	612.922	82.851	203.536	436.357	267.119	92.808	321.71	327.456	199.922	489.923	61.1558		325.482	231.8	91.029	142.41	625.552	202.704	95.059	192.461	752.556	211.954	191.005	72.7215	185.805	342.796	445.991	48.973	383.791	302.253	421.788	241.317		61.89	1479.69	226.852	733.826	132.311	165.524	334.101	171.53	385.216	281.025	358.738	243.17	106.924	402.708	260.65	347.837
84.432	623.851	84.569	196.582	431.883	258.025	93.748	308.79	332.823	201.495	497.379	59.561		337.568	230.736	91.275	142.202	620.475	197.03	99.931	198.778	766.386	203.483	188.391	72.1134	186.046	339.896	453.819	48.688	380.673	287.076	445.023	241.054		62.198	1471.95	229.518	734.409	132.183	161.486	330.913	168.249	386.297	282.512	362.801	239.408	106.968	395.847	263.921	350.505
84.523	622.051	88.643	198.427	434.403	257.039	91.571	303.304	322.758	202.003	498.106	57.3333		342.86	231.704	90.511	142.651	610.687	193.822	97.846	203.525	772.143	208.71	189.439	70.4655	187.335	337.602	450.678	50.588	381.731	276.106	463.222	240.829		60.327	1466.16	232.18	717.449	145.893	167.85	327.783	169.226	393.234	280.248	373.56	231.361	106.516	399.655	263.259	348.623
84.613	632.315	92.941	196.139	426.436	256.697	90.534	302.541	311.745	202.343	495.623	54.0639		342.374	233.858	91.2	147.664	609.619	194.701	99.629	206.516	788.718	201.556	185.987	68.9612	187.674	334.745	447.533	47.992	384.167	270.451	473.272	241.518		61.902	1472.78	226.909	703.353	150.913	174.02	324.581	163.544	389.717	286.336	358.615	225.48	107.412	404.473	268.896	347.014
84.703	632.552	92.121	197.724	428.572	241.817	92.389	303.327	302.231	203.736	492.767	51.2325		342.895	232.904	89.4	149.316	600.49	199.473	99.915	212.245	796.336	202.616	187.163	69.5821	188.782	335.347	446.239	47.628	381.882	267.509	482.363	244.932		64.073	1445.68	221.203	679.907	154.418	174.791	320.838	164.286	381.221	291.409	347.838	221.958	106.319	404.448	260.571	344.29
84.794	641.36	93.895	202.871	430.893	237.665	94.686	300.87	296.149	203.376	498.341	50.7689		339.335	232.03	86.745	161.053	601.565	199.151	99.388	216.735	794.621	207.253	192.706	70.7498	186.331	319.815	448.202	44.202	383.139	263.755	492.871	246.339		63.929	1424.59	217.906	680.29	157.981	176.418	319.44	163.506	386.966	264.108	359.141	217.396	104.865	404.948	262.552	342.801
84.884	646.857	97.048	205.024	426.428	223.915	97.927	293.582	299.983	198.131	494.724	52.7205		343.612	232.529	83.602	162.511	594.89	198.088	97.222	219.184	791.403	204.53	189.322	71.0376	186.451	315.072	448.579	44.655	383.564	286.071	501.461	243.624		63.574	1388.99	214.259	669.208	159.942	174.469	329.297	163.56	396.461	247.931	365.355	210.659	109.433	399.162	258.366	345.268
84.974	654.21	100.172	207.402	421.902	211.256	100.088	290.523	297.881	197.416	492.999	53.9145		346.885	234.127	81.969	157.512	593.55	195.992	91.703	217.095	782.977	210.857	186.041	66.4865	182.735	319.587	442.167	40.531	385.288	281.742	492.898	247.949		66.119	1370.74	212.345	657.086	164.501	174.145	321.88	169.623	404.828	236.462	362.177	203.972	113.023	409.251	258.041	346.04
85.065	645.816	97.421	206.276	424.789	210.076	106.044	296.364	296.708	197.426	497.696	52.435		349.377	235.424	79.172	159.208	598.472	193.608	89.778	218.861	784.685	211.677	177.939	65.9142	186.758	312.616	445.77	37.995	389.746	275.414	482.512	248.861		65.23	1373.85	209.001	650.957	163.657	170.451	322.401	168.01	402.104	226.84	358.316	198.768	112.599	420.367	259.654	347.136
85.155	642.311	94.381	214.946	419.815	204.756	117.925	287.452	307.224	200.981	488.603	54.5141		340.344	240.523	76.001	159.492	593.696	197.047	88.125	227.128	790.015	202.003	174.896	61.487	185.482	311.372	440.708	42.488	393.048	271.698	478.986	251.514		66.06	1373.69	202.339	646.426	163.018	165.571	330.845	170.136	400.46	213.556	357.702	197.681	112.14	416.32	266.239	343.617
85.245	632.08	95.264	215.842	404.316	198.886	125.24	289.086	309.593	202.867	470.316	56.8466		343.786	241.973	75.267	153.44	591.223	200.094	90.714	221.094	797.3	203.495	168.815	62.1178	184.489	320.181	426.145	39.795	397.077	270.063	481.939	259.665		65.134	1377.34	199.451	621.547	157.241	162.088	325.631	168.582	395.393	212.538	367.336	198.8	109.971	407.361	272.986	336.648
85.335	618.739	95.057	222.611	390.846	199.08	127.885	289.446	309.939	200.72	471.966	56.9569		346.408	245.768	73.126	154.563	581.817	195.684	92.957	219.154	809.727	204.526	170.823	59.6655	184.917	319.351	421.008	40.295	395.142	268.159	477.939	260.454		66.656	1376.61	202.231	606.929	152.035	165.498	327.575	166.434	383.132	209.202	370.001	197.297	107.554	406.274	275.856	329.33
85.426	621.088	97.531	227.305	378.679	205.001	129.874	291.457	312.812	206.423	478.624	57.7367		348.051	240.867	70.379	153.242	579.884	199.762	96.036	215.383	827.29	194.523	168.347	57.4544	184.647	316.121	424.952	43.203	388.828	270.427	474.35	264.639		67.99	1382.12	203.637	590.107	154.13	164.275	331.9	168.986	384.236	200.064	353.081	192.255	101.954	407.002	277.064	328.656
85.516	616.266	103.077	230.692	363.99	204.855	132.157	290.099	304.233	199.461	472.15	58.0681		350.226	238.439	67.129	153.071	580.618	200.299	99.842	210.602	828.809	202.325	168.378	56.7085	186.29	323.429	414.592	44.166	378.673	275.009	470.243	260.084		65.36	1383.07	202.41	585.295	157.034	166.023	338.704	168.648	387.447	198.223	355.645	193.287	99.747	414.911	285.643	332.901
85.606	610.382	102.991	226.753	354.878	207.149	135.552	286.051	309.346	196.369	470.638	57.5966		349.337	240.851	66.624	159.679	576.499	192.429	104.433	204.644	834.723	201.832	170.633	55.6474	187.544	323.953	412.315	43.937	376.118	279.229	463.999	255.789		63.242	1375.76	196.559	569.705	158.938	164.249	338.46	172.307	391.622	203.581	357.068	191.991	102.106	421.083	284.611	329.479
85.697	586.989	107.397	226.896	345.033	208.992	135.949	278.017	302.481	198.199	470.402	55.9808		354.568	242.585	68.892	166.331	574.061	189.864	103.215	204.01	854.83	193.028	171.394	60.447	189.322	315.547	408.03	42.352	373.13	277.85	459.838	254.933		63.3	1368.54	199.107	555.367	163.663	156.738	343.961	174.25	385.436	202.58	346.632	189.55	102.376	427.983	281.616	326.539
85.787	572.126	105.011	226.565	331.58	208.307	131.524	269.035	300.416	202.031	472.595	55.8176		375.408	245.183	68.185	166.928	579.856	186.909	106.173	203.243	856.994	191.953	177.251	59.3037	190.725	309.935	390.587	43.031	362.463	285.184	461.964	248.596		60.743	1355.44	202.183	549.707	168.692	158.241	344.778	179.788	386.47	200.912	338.879	185.721	104.282	427.471	274.93	322.525
85.877	560.821	101.074	223.664	327.808	214.482	129.861	267.309	298.732	208.036	479.25	56.262		385.521	245.465	68.222	164.175	591.628	182.588	103.819	204.893	863.1	188.052	177.301	56.4373	191.207	304.81	392.337	40.975	352.836	294.927	462.126	242.848		63.506	1343.04	204.932	556.934	172.642	150.08	337.359	183.951	402.512	199.91	343.456	187.937	103.1	420.196	272.763	316.182
85.968	542.5	98.884	212.397	329.94	218.404	132.158	268.32	297.902	249.674	459.758	58.9617		394.626	249.979	68.69	162.139	593.463	181.396	105.102	202.171	874.697	179.884	179.53	55.3561	191.246	303.206	389.954	39.916	350.237	297.115	456.488	235.093		65.268	1344.47	211.018	567.991	171.984	140.864	335.566	188.899	413.958	207.619	337.983	186.603	97.559	407.548	273.999	315.277
86.058	541.227	92.928	217.714	339.274	222.103	131.198	267.697	300.398	249.299	443.308	63.9525		408.435	245.448	68.395	165.442	589.952	187.026	99.652	193.943	879.615	183.788	183.29	56.505	184.343	304.265	385.305	41.595	356.035	309.067	450.488	231.961		62.568	1338.7	216.485	564.377	177.109	139.29	330.833	187.238	427.645	213.643	341.684	185.123	95.398	404.388	276.116	314.735
86.148	546.745	92.76	215.767	336.976	227.96	130.158	267.436	316.941	249.676	441.027	67.582		415.386	241.898	67.381	164.856	579.074	187.037	98.41	188.673	879.716	175.694	182.702	57.0505	183.097	300.03	386.842	45.742	355.759	317.583	444.162	237.031		66.899	1337.45	220.555	563.763	178.012	135.101	326.874	182.763	428.848	218.95	332.966	183.75	93.809	406.866	276.578	317.164
86.238	541.639	92.783	219.511	332.171	234.57	129.142	272.261	328.224	249.769	442.001	69.5143		419.574	244.968	67.784	162.035	572.307	192.316	91.325	184.778	874.32	173.636	179.937	56.63	177.309	292.325	387.781	43.287	356.175	324.08	436.734	243.97		66.522	1338.83	216.864	558.401	184.116	136.138	327.546	186.416	433.897	217.161	327.808	190.843	94.98	409.214	280.272	320.779
86.329	537.245	95.551	214.372	319.658	236.054	125.33	281.59	332.741	267.217	437.509	71.1615		426.02	246.438	68.117	161.251	568.258	193.489	91.559	189.287	867.607	172.643	180.098	57.53	180.671	283.966	371.705	44.214	361.024	327.084	429.794	240.24		66.941	1350.12	210.71	554.922	186.421	134.53	329.611	188.786	440.287	214.029	329.88	190.496	96.012	409.198	271.853	322.863
86.419	531.995	97.504	215.155	309.648	241.139	126.729	280.024	343.695	254.711	440.072	69.5555		421.826	247.834	69.903	158.51	574.339	199.583	93.361	183.428	869.718	166.876	175.548	56.6115	180.236	293.209	362.693	43.529	365.689	333.558	423.591	240.985		66.874	1346.63	209.851	544.784	188.307	131.038	326.2	189.221	439.452	209.018	326.562	187.245	94.894	417.044	265.625	320.922
86.509	531.818	97.489	213.606	313.536	246.92	128.76	287.979	355.324	238.378	448.218	67.8199		414.386	248.621	69.605	163.859	576.361	202.981	90.337	187.713	871.939	173.622	176.332	53.8598	180.164	294.873	349.691	45.284	376.651	344.391	415.089	241.029		63.704	1367.45	207.285	523.219	186.975	122.49	316.594	190.053	433.714	203.22	328.665	187.568	98.783	431.955	263.206	318.696
86.6	529.195	94.931	211.871	312.508	244.361	129.496	300.407	361.594	237.692	461.06	65.867		412.038	250.297	70.495	163.265	562.863	205.335	91.391	183.321	864.78	166.908	175.938	53.616	180.831	296.766	343.47	49.56	380.3	352.494	402.022	233.312		62.743	1372.17	203.503	499.843	182.205	119.307	315.518	186.141	428.92	207.531	327.343	175.557	104.015	433.423	263.533	303.325
86.69	526.817	93.903	205.332	320.471	242.258	128.163	313.274	354.628	248.211	465.854	63.9717		401.384	257.939	72.554	157.397	556.054	208.344	91.817	187.302	862.683	172.366	174.028	54.9036	180.547	302.193	340.114	48.315	382.826	357.256	393.513	233.71		62.9	1363.27	203.632	490.068	176.797	121.857	313.799	185.545	426.419	206.229	320.24	169.953	100.746	429.095	267.077	293.504
86.78	531.049	96.613	202.062	327.914	242.551	132.014	311.512	349.862	243.955	465.198	64.613		404.013	261.943	71.275	157.587	556.227	213.349	91.331	183.911	862.53	166.016	176.648	56.1988	184.091	305.331	336.69	52.111	384.649	364.396	382.676	229.347		67.112	1364.25	200.167	498.537	175.768	122.134	314.545	189.993	425.846	209.266	308.486	164.582	106.001	413.67	271.519	282.759
86.871	539.544	96.197	195.424	332.702	241.481	132.53	316.705	345.558	248.969	466.557	61.3349		406.266	264.166	70.599	155.297	548.656	214.787	92.94	181.886	858.613	160.962	175.864	48.9079	182.732	300.092	333.676	52.317	380.497	361.329	372.933	221.827		63.008	1362.9	197.776	510.645	180.603	121.46	321.45	197.258	424.267	213.501	299.971	163.687	104.694	415.772	261.728	278.518
86.961	537.046	91.516	193.328	341.392	242.438	129.3	313.356	347.268	251.518	463.807	58.3372		399.864	275.678	73.145	149.627	562.762	212.419	90.831	177.64	846.642	162.067	173.824	52.4977	184.417	290.187	330.154	57.818	377.125	363.154	366.642	218.867		66.069	1354.43	197.45	525.632	179.303	120.939	320.97	201.911	420.224	216.143	295.992	154.701	105.006	413.444	255.195	280.889
87.051	539.077	88.757	190.179	337.13	245.837	125.314	318.944	355.972	250.786	461.656	57.8326		404.652	282.871	75.621	145.276	567.624	202.87	87.268	183.72	841.508	155.197	173.787	50.5461	191.251	288.33	325.888	59.851	379.161	370.254	360.967	214.473		61.806	1353.99	196.47	538.313	177.077	124.093	322.235	201.684	418.012	222.565	298.144	149.28	108.233	409.976	242.449	284.968
87.141	528.729	88.855	190.683	352.454	247.686	122.098	314.64	353.925	247.83	467.296	56.2081		405.448	282.789	78.31	142.2	577.315	201.522	92.113	170.07	842.001	164.079	170.489	49.8247	188.428	285.034	326.995	66.003	384.242	373.398	363.529	211.144		62.731	1364.48	195.104	551.832	178.292	124.063	332.69	203.224	402.774	230.129	297.302	146.685	108.781	408.476	237.497	285.495
87.232	524.778	90.406	179.975	368.338	242.283	121.429	315.252	352.471	246.879	464.054	56.1075		404.137	278.57	81.141	141.546	584.433	194.376	88.225	165.336	848.811	169.239	176.679	49.0443	184.137	289.647	328.1	61.617	382.024	379.28	361.67	211.608		62.162	1368.64	199.21	552.696	175.723	122.688	338.98	200.42	392.401	239.515	300.121	147.731	104.979	409.335	237.495	290.515
87.322	527.611	98.32	170.644	379.562	236.205	121.273	312.344	345.83	251.047	462.477	55.146		404.744	283.212	83.342	138.798	595.418	189.358	79.547	164.292	851.925	168.741	184.094	52.9125	190.953	284.789	330.563	62.884	372.503	385.374	357.257	206.998		63.725	1363.1	201.327	558.898	175.229	120.8	336.26	197.797	380.21	252.686	297.121	151.052	107.049	423.086	235.368	282.318
87.412	517.178	93.655	167.076	383.089	230.512	118.674	304.776	336.794	252.664	466.397	53.1668		409.722	285.279	85.881	142.806	604.144	198.365	82.014	165.151	860.957	166.206	187.665	52.2219	189.822	284.3	331.458	58.269	369.954	387.449	362.262	207.407		59.538	1372.23	200.531	570.928	176.361	121.966	332.862	200.309	371.131	264.596	299.983	146.63	105.26	431.771	240.369	283.658
87.503	514.705	90.532	166.605	383.386	221.125	122.015	301.909	333.005	252.029	473.261	53.8131		410.913	279.55	87.182	146.23	599.61	199.844	83.029	168.966	859.239	168.495	185.858	54.6405	197.141	279.887	325.708	58.13	372.244	400.091	370.855	211.021		59.114	1384.24	199.009	577.366	171.687	122.727	319.711	198.163	354.333	278.169	296.211	142.248	101.783	435.836	231.395	282.405
87.593	515.434	89.671	165.812	380.359	211.432	124.791	295.675	334.794	243.036	471.379	53.7444		412.952	282.448	87.787	149.385	579.602	202.244	81.356	169.545	855.116	162.333	192.115	56.4655	195.074	272.062	325.791	53.508	375.33	409.425	371.526	206.728		57.905	1377.97	210.065	587.198	168.7	118.932	311.615	193.216	347.304	284.658	300.796	147.469	104.807	435.231	231.888	280.95
87.683	520.68	88.276	170.385	387.816	206.536	125.625	298.017	337.67	239.511	465.398	53.4642		397.552	288.433	88.213	153.424	570.773	209.381	87.431	171.371	860.762	164.156	186.927	63.0171	192.556	264.304	326.329	52.893	374.404	409.151	374.374	208.46		57.723	1384.27	211.945	582.6	164.182	111.826	312.893	186.222	345.777	296.485	310.422	153.515	109.143	428.301	232.686	285.116
87.774	515.634	92.495	170.406	379.409	202.303	126.018	299.228	342.79	241.388	471.153	53.446		399.038	292.251	89.092	149.448	559.596	209.767	87.465	175.029	865.788	165.078	186.164	53.2224	193.368	265.21	325.877	53.845	371.193	408.253	379.74	207.943		56.986	1389.83	211.951	587.202	164.521	116.856	311.002	181.104	339.599	306.787	316.078	147.331	105.333	429.254	237.069	298.856
87.864	518.16	95.39	168.646	372.515	205.053	124.519	303.084	345.84	225.722	477.285	52.6851		388.798	287.986	87.391	146.99	557.282	211.3	87.177	172.983	878.164	164.292	180.07	57.0468	188.954	262.135	326.127	57.986	365.379	409.658	380.571	205.862		54.309	1406.25	212.011	583.862	165.091	116.34	319.07	170.391	334.661	303.684	312.65	149.987	107.337	423.888	242.248	310.755
87.954	511.665	91.689	174.586	368.192	207.904	122.276	303.434	348.483	210.741	477.638	53.251		391.099	287.29	85.121	144.205	555.931	207.374	83.91	178.734	887.693	165.957	175.666	54.1266	192.257	259.074	320.371	63.718	360.453	399.652	382.185	207.915		52.783	1418.35	211.648	589.029	170.753	120.86	312.099	168.542	326.948	301.897	309.445	146.671	102.634	411.477	241.945	313.768
88.045	511.403	91.257	179.146	376.553	216.974	117.194	299.979	340.815	203.311	470.482	54.8571		390.642	286.064	86.91	144.323	549.403	201.644	87.978	182.153	899.368	167.288	172.18	54.0318	203.123	252.238	321.936	58.32	360.292	396.948	388.236	212.017		53.601	1433.12	210.546	591.011	164.987	123.388	314.204	158.864	322.651	286.892	314.002	142.822	102.98	405.687	244.418	317.711
88.135	514.008	87.322	183.151	377.687	217.823	111.859	298.576	346.452	198.601	461.584	55.0393		384.685	283.014	85.79	134.636	556.874	200.075	81.252	187.056	901.019	164.555	164.552	55.2616	204.409	247.286	322.737	59.594	367.814	400.545	390.474	210.43		52.041	1440.74	206.259	614.884	171.587	129.659	308.338	152.157	310.083	281.835	309.262	135.449	105.641	411.318	241.088	313.339
88.225	518.687	89.188	185.539	385.981	215.303	109.28	293.469	335.683	198.481	458.518	53.7212		382.255	283.376	81.83	130.485	554.612	191.504	82.412	191.382	905.517	161.306	165.355	59.1483	199.507	242.681	325.729	56.889	373.913	401.149	382.148	214.671		49.475	1451.52	211.184	629.061	171.011	132.638	305.312	146.834	308.544	267.14	308.179	132.363	106.897	408.398	241.273	305.769
88.315	532.606	94.198	188.084	391.198	217.123	108.959	283.37	332.325	205.488	458.873	52.4944		375.207	273.207	80.915	128.642	562.294	183.025	87.357	192.61	913.57	159.543	162.371	61.0104	201.048	231.163	325.782	56.098	377.958	389.063	369.2	216.771		48.083	1449.52	218.272	644.777	176.902	132.552	304.585	141.149	304.286	259.355	305.784	130.044	107.73	417.551	239.901	301.645
88.406	538.345	96.954	190.856	379.416	212.659	105.787	267.242	329.556	207.159	445.535	50.9699		372.624	267.696	81.193	130.996	563.827	180.116	87.707	192.646	914.245	161.966	162.108	61.6544	198.925	232.152	322.343	57.465	383.158	384.531	354.311	215.887		47.045	1437.64	232.377	650.508	179.134	138.646	307.746	138.593	299.626	258.726	319.464	129.723	112.675	430.642	243.524	304.078
88.496	546.179	96.825	196.072	371.703	207.359	103.451	261.785	321.789	205.713	445.981	51.2963		368	262.098	80.657	130.134	580.643	184.598	87.575	189.214	918.454	164.676	165.583	60.9253	193.292	240.61	321.367	54.544	383.63	386.59	339.89	217.384		46.229	1434.07	239.415	647.1	180.717	145.937	310.119	139.764	298.106	254.664	333.417	128.302	110.642	424.052	241.742	300.85
88.586	562.04	100.048	192.567	362.833	220.246	103.888	262.408	315.918	209.405	432.01	52.3426		358.321	254.744	82.127	130.393	585.537	177.883	89.384	185.588	931.079	164.69	166.252	60.6085	190.131	244.391	329.554	54.626	385.551	382.435	327.316	223.462		45.875	1425.03	242.198	651.864	183.568	146.838	309.418	136.372	304.928	261.251	335.646	131.856	113.593	419.569	236.223	300.667
88.677	568.133	100.563	200.367	359.06	213.818	104.645	262.641	306.794	202.736	436.754	52.1604		353.816	245.22	85.852	132.734	595.527	178.257	91.092	184.75	935.241	169.982	166.644	60.8972	194.651	248.085	321.563	58.659	378.1	371.302	323.198	220.791		47.068	1448.53	254.038	644.099	178.44	146.732	309.088	134.08	314.995	256.435	332.313	131.766	116.719	409.875	235.426	304.343
88.767	553.813	100.024	200.431	351.233	217.159	109.118	259.158	302.321	201.34	441.205	54.5502		340.814	242.099	91.54	134.559	597.093	184.755	90.845	189.932	930.446	171.318	163.665	58.2177	199.227	242.739	326.475	55.687	372.925	353.727	315.392	223.101		46.395	1458.47	251.133	634.378	175.73	149.21	319.77	138.46	322.008	261.806	329.269	131.124	117.507	403.891	229.749	308.785
88.857	549.909	100.014	198.209	339.09	224.329	110.912	258.361	298.985	196.702	452.512	57.0488		330.337	243.522	95.107	141.553	584.117	187.036	94.223	196.544	926.838	173.018	171.192	55.6501	201.209	252.003	334.865	54.829	367.097	350.371	302.665	229.577		47.752	1485.11	249.683	632.818	179.041	150.565	331.879	136.05	321.425	258.679	335.852	130.344	111.473	399.058	236.963	311.033
88.948	540.961	101.853	205.557	331.446	230.579	112.363	250.339	292.977	195.429	461.988	58.5204		334.598	241.38	98.021	147.713	575.18	189.522	92.326	204.678	921.85	174.788	173.799	55.05	199.594	251.507	339.045	52.614	361.744	336.056	296.367	235.254		50.241	1499.08	243.241	637.507	178.786	151.57	334.805	138.914	313.418	255.515	348.304	131.6	107.98	399.827	244.831	313.556
89.038	528.39	101.52	207.62	329.829	229.118	113.712	247.348	286.082	185.995	466.773	61.7327		337.538	240.983	99.277	150.201	569.903	196.636	96.914	209.655	912.003	179.324	168.226	56.7318	203.163	245.151	334.252	50.257	357.027	336.218	291.937	235.691		51.675	1518.79	235.091	652.268	175.595	156.271	331.142	137.604	310.089	244.669	351.277	130.167	105.206	404.53	255.475	315.191
89.128	523.21	98.825	206.555	329.151	222.326	112.343	237.93	278.793	182.029	465.122	62.2515		338.068	242.802	101.256	150.466	568.367	200.036	93.302	208.372	894.026	182.256	170.412	56.1405	204.977	248.869	331.274	47.399	354.342	333.694	280.231	238.292		52.968	1530.16	235.622	651.114	172.731	157.581	328.122	138.276	308.187	241.194	346.483	133.686	103.518	402.419	263.822	315.08
89.218	526.026	98.019	215.69	333.969	218.757	112.763	232.672	281.353	183.12	472.149	61.7845		347.767	255.188	101.291	152.824	560.042	205.368	94.6	206.076	867.779	174.879	176.059	55.1112	207.793	241.042	337.214	46.979	358.851	322.195	271.603	248.874		51.856	1525.6	226.402	651.824	174.29	157.209	326.84	136.925	307.649	230.785	346.172	136.377	100.821	402.996	268.297	320.188
89.309	517.556	99.005	219.355	331.915	220.585	112.903	228.921	288.949	191.327	471.215	62.0312		345.027	249.923	99.329	150.518	547.82	202.268	97.407	201.101	854.609	177.837	172.782	52.7254	212.545	243.428	335.453	47.78	355.731	316.641	271.028	252.963		54.475	1528.44	221.599	650.159	174.515	160.339	327.956	139.419	311.491	219.967	346.721	137.724	98.413	396.382	265.478	326.317
89.399	526.573	98.047	223.414	328.97	228.217	111.998	232.028	289.809	194.778	464.405	59.453		348.964	252.307	98.355	143.012	538.142	205.465	96.686	205.038	839.239	167.9	173.537	51.2295	211.717	242.967	338.475	47.127	355.478	316.655	270.373	257.899		54.853	1531.19	222.505	638.825	179.794	161.687	328.993	138.44	311.983	216.411	354.652	136.479	97.673	403.328	270.673	323.547
89.489	528.884	103.29	224.55	318.698	232.272	111.442	223.223	293.191	190.197	459.447	57.9574		347.927	245.88	98.195	141.699	535.617	207.375	98.134	208.675	834.353	173.465	177.739	52.8973	210.887	248.122	345.624	49.589	349.337	313.926	269.951	262.366		54.659	1521.92	224.322	635.966	177.648	164.831	324.038	143.259	323.369	205.709	354.47	138.081	100.485	397.783	273.711	312.939
89.58	546.183	104.762	226.379	316.643	235.372	114.33	221.429	291.584	187.349	449.922	58.0515		351.752	242.018	96.896	133.524	530.009	209.534	100.53	209.744	818.636	168.105	175.202	54.6778	208.362	255.265	353.769	51.153	339.155	309.253	268.465	260.924		55.06	1509.81	224.516	633.223	176.171	159.563	330.356	144.778	336.827	199.277	360.769	139.102	102.336	391.211	276.072	296.942
89.67	542.566	107.077	228.542	311.424	236.533	118.02	219.743	296.984	190.897	436.044	56.8577		367.48	233.889	88.61	129.539	530.078	208.48	104.847	215.083	811.528	168.729	171.099	55.9434	203.613	247.121	374.467	48.662	339.586	307.491	270.689	262.836		58.066	1518.74	226.593	628.529	169.694	155.17	333.265	142.577	346.019	196.021	364.319	144.112	102.97	391.333	281.961	286.581
89.76	547.709	106.336	220.352	313.998	238.192	116.753	222.892	300.69	194.81	439.639	55.0747		377.48	233.622	87.165	129.42	527.949	206.056	104.528	210.767	801.068	175.505	171.568	63.0166	203.413	264.229	371.873	49.02	342.713	305.908	275.029	261.774		61.804	1527.73	223.234	614.112	167.588	150.695	333.145	140.432	355.039	194.634	360.024	149.652	102.08	394.395	274.655	278.789
89.851	552.504	104.753	214.641	319.583	246.238	115.875	213.374	307.697	196.207	428.134	54.639		386.416	233.117	88.08	134.638	513.856	200.55	97.34	205.058	786.875	171.973	169.723	63.5224	202.355	270.831	379.677	46.18	347.704	304.483	276.5	253.725		64.276	1531.85	215.905	593.962	164.113	148.9	326.405	137.286	370.41	197.329	350.876	157.537	102.951	397.901	277.761	275.988
89.941	548.322	102.1	210.381	319.514	253.769	117.183	214.782	322.211	213.402	437.925	56.4862		389.324	239.211	87.985	139.07	504.481	194.62	97.784	197.644	765.661	179.774	172.929	64.7444	197.356	279.923	387.17	45.231	344.43	297.669	271.373	249.521		67.244	1574.87	210.62	589.489	165.006	144.174	320.996	135.604	378.373	198.892	355.979	160.979	103.38	400.171	288.498	277.354
90.031	548.725	101.007	208.33	323.8	260.284	119.979	218.725	336.826	225.931	428.371	58.8269		385.159	244.815	82.731	142.912	503.106	196.303	93.536	190.65	751.914	176.732	167.563	66.4895	195.54	287.659	392.753	47.006	340.511	285.761	270.754	256.765		65.176	1586.94	211.29	577.878	163.841	145.394	321.041	134.329	388.834	198.598	357.943	155.872	105.863	393.658	294.548	283.228
90.121	549.282	90.982	201.804	329.623	260.683	120.993	225.614	342.748	236.484	435.416	59.6496		377.447	247.571	80.022	145.616	521.776	198.049	97.754	188.053	757.148	175.281	161.767	61.2916	193.914	286.476	401.515	45.371	337.41	282.929	272.125	251.532		66.938	1588.67	216.694	584.736	167.905	144.87	331.377	134.251	401.966	201.11	367.792	155.133	108.475	396.935	301.696	292.041
90.212	539.807	92.13	194.791	333.842	261.405	119.943	233.871	348.636	245.628	448.914	58.5351		374.265	244.319	77.794	151.964	520.611	198.733	96.235	187.338	767.18	174.46	160.712	57.6444	197.462	288.45	402.989	45.769	331.517	274.879	272.176	244.849		67.571	1613.15	218.33	583.068	168.367	145.731	329.964	136.795	405.358	200.835	361.806	157.502	106.404	400.243	314.449	297.534
90.302	551.877	92.522	186.614	340.948	258.865	121.111	246.903	349.286	253.45	451.004	58.7601		370.064	239.877	75.808	154.374	523.519	202.178	96.212	185.472	772.91	176.099	159.084	55.1602	197.775	298.175	398.207	46.6	332.217	270.273	276.464	246.135		73.632	1608.15	216.286	584.183	169.79	138.188	325.881	143.813	406.097	196.648	356.166	154.159	106.468	402.37	322.02	300.626
90.392	544.958	93.284	184.789	347.283	249.284	121.451	249.861	352.32	259.25	453.872	60.2337		366.314	244.579	76.604	156.736	517.889	195.286	93.671	183.493	778.456	175.72	156.692	54.8189	197.21	298.384	391.365	43.378	332.38	267.65	281.143	248.817		70.226	1604.21	223.052	586.625	178.35	137.136	329.504	155.482	406.334	192.053	347.608	150.914	106.933	414.394	321.015	292.759
90.483	540.875	91.485	175.055	368.945	242.511	125.09	258.898	361.65	251.227	453.914	60.097		365.263	244.799	81.065	152.237	510.612	196.431	98.339	180.5	784.668	174.081	153.225	55.1421	193.035	311.803	385.168	41.239	332.878	279.001	287.462	247.668		64.983	1616.35	225.603	581.132	177.38	137.083	334.577	161.55	404.361	187.78	345.339	150.876	107.329	409.954	313.072	291.618
90.573	540.819	95.151	174.738	375.202	245.031	127.498	261.568	365.51	260.082	452.875	58.8987		373.23	247.08	81.07	151.906	493.877	193.361	98.613	182.881	796.367	174.9	153.19	53.1262	190.21	314.829	372.307	44.647	332.387	287.224	292.948	251.054		63.676	1610.36	230.766	567.461	178.866	137.037	340.181	175.03	418.054	194.004	341.164	147.359	104.932	409.307	297.91	284.095
90.663	532.198	98.366	165.843	374.845	239.881	128.713	261.508	373.752	263.904	450.587	58.1389		380.903	248.428	84.749	154.244	491.763	195.357	96.75	183.368	805.384	174.67	156.093	53.1368	191.359	315.074	366.593	45.14	337.293	284.649	295.122	250.871		61.228	1612.19	233.178	556.268	173.892	138.938	336.137	188.57	424.887	197.561	338.478	148.888	100.359	396.744	296.524	276.383
90.754	525.833	102.078	163.717	388.895	235.864	127.164	265.648	383.079	269.043	442.562	58.0037		385.141	247.159	80.894	153.54	483.277	203.717	92.669	186.188	816.537	174.64	158.414	53.2244	190.621	322.659	361.642	48.695	342.139	278.302	311.277	260.48		60.093	1631.35	232.725	545.264	174.718	145.232	337.554	193.929	428.732	198.445	339.9	148.181	104.236	408.953	296.074	273.986
90.844	521.794	100.749	168.994	391.418	240.987	124.589	269.983	384.645	268.386	443.184	57.1439		384.272	251.292	79.037	156.555	485.367	212.439	95.746	188.789	838.012	177.279	158.078	51.8504	191.321	327.385	359.661	48.546	341.659	267.194	322.874	262.939		61.774	1625.15	232.788	536.737	170.658	148.823	331.485	195.715	420.176	210.873	335.282	154.175	104.798	411.912	292.821	277.005
90.934	526.056	99.406	174.859	381.129	234.069	122.094	272.582	379.751	266.809	442.005	56.6579		384.493	262.869	79.418	155.269	495.372	217.819	96.023	191.067	856.41	173.82	161.132	51.3497	196.166	329.937	346.268	51.324	345.967	271.773	326.613	264.594		61.274	1635.18	237.836	530.543	171.256	147.883	328.492	196.538	412.564	208.305	334.246	152.659	105.544	416.634	292.185	284.127
91.024	511.686	96.699	181.001	398.534	235.649	119.464	283.408	376.083	271.65	444.882	56.7057		367.686	273.695	77.768	152.248	503.621	226.324	97.225	190.005	862.567	172.79	160.064	51.8648	202.643	330.325	339.929	54.408	348.801	272.985	321.588	265.776		59.557	1651.56	238.268	516.972	177.882	145.683	321.727	199.166	411.938	210.813	340.268	149.481	108.348	419.149	291.695	292.563
91.115	512.265	94.515	182.418	391.327	237.328	117.416	287.833	372.862	274.306	461.733	56.9445		350.134	280.032	80.219	152.28	513.083	227.937	103.007	188.948	872.616	168.38	167.436	52.0475	207.682	324.654	338.696	52.927	360.604	276.232	334.434	266.215		58.308	1625.36	234.426	530.655	170.579	142.951	319.51	199.995	410.584	219.025	335.878	149.616	110.581	408.282	293.795	299.154
91.205	511.869	91.778	185.803	387.802	234.832	113.872	290.411	368.802	267.746	467.109	56.3918		338.588	285.356	83.173	151.075	519.426	224.447	101.024	181.724	888.484	167.26	163.665	51.9973	211.363	327.802	338.225	55.811	369.803	278.223	340.639	268.157		57.928	1592.16	235.643	532.146	165.091	137.433	315.596	197.082	406.806	221.837	341.94	145.617	112.52	406.455	288.601	293.001
91.295	516.155	91.946	182.953	386.578	233.844	112.108	288.431	365.552	253.258	469.04	54.9526		332.755	288.339	83.404	146.664	527.76	222.468	101.411	188.858	905.782	167.23	163.881	52.319	214.576	331.872	332.366	55.421	368.368	283.946	350.26	267.559		55.109	1597.01	240.468	555.658	167.38	135.799	311.169	195.628	416.62	221.999	342.845	143.665	113.177	402.09	289.523	281.957
91.386	513.602	88.493	179.641	371.708	237.81	112.172	290.161	359.759	239.993	465.012	53.9125		329.997	295.83	87.939	143.356	542.222	222.993	99.899	182.074	915.821	167.63	159.333	51.1191	214.377	329.087	324.072	55.058	365.753	292.191	362.01	268.513		52.808	1605.36	238.342	554.813	172.451	133.976	306.812	197.505	417.628	228.247	339.553	141.867	115.765	395.884	286.677	272.367
91.476	519.511	88.044	177.138	349.354	241.356	113.207	293.414	355.071	234.869	454.506	52.5076		323.2	304.175	89.578	143.308	557.217	217.329	103.238	184.906	925.578	166.079	156.806	51.2325	219.059	326.8	321.648	55.705	364.235	295.753	366.438	265.618		47.33	1610.76	237.497	576.118	174.767	128.275	301.964	192.992	420.021	233.44	343.173	143.95	120.526	386.364	285.671	277.664
91.566	516.724	86.955	176.043	332.045	232.009	115.339	291.428	347.665	235.035	435.62	52.8532		323.709	305.584	85.24	145.44	572.774	217.117	102.155	186.294	938.36	161.781	157.412	53.9716	214.168	325.928	317.963	54.206	361.047	297.663	370.272	264.42		46.014	1607.28	236.685	580.97	176.086	129.765	300.19	197.201	414.031	234.081	340.19	148.12	120.164	387.449	288.087	288.128
91.657	512.352	88.742	176.456	332.79	231.984	113.894	285.33	341.582	239.829	424.924	54.4932		323.266	303.127	84.625	144.119	572.402	215.789	96.023	183.093	954.234	166.099	152.632	56.5353	210.613	333.599	313.537	54.639	357.237	306.058	374.661	258.769		46.695	1630.54	225.564	599.451	169.744	131.076	294.434	193.875	395.568	239.803	340.04	149.842	118.808	396.14	288.179	293.877
91.747	501.017	88.999	175.017	345.95	232.545	111.665	275.597	341.987	246.388	408.94	53.9356		328.644	304.179	87.024	152.628	571.038	212.363	99.512	184.716	961.199	162.74	156.25	59.0664	216.567	337.239	311.329	52.755	355.187	318.385	379.51	248.327		48.168	1603.89	218.883	607.677	167.799	132.59	292.349	198.715	389.761	249.511	336.074	154.606	121.875	401.165	284.693	296.699
91.837	496.728	87.76	172.721	324.611	235.854	107.693	275.233	344.205	242.33	395.267	52.8025		333.342	309.565	85.758	156.216	574.053	215.602	102.577	188.122	971.403	163.241	161.903	62.2118	221.664	334.93	307.673	52.28	355.773	328.153	384.955	242.462		46.464	1602.63	206.57	610.882	168.682	129.092	287.429	199.11	373.622	248.641	332.753	150.652	124.452	398.676	289.997	309.256
91.927	499.579	86.246	172.678	308.351	236.833	104.877	272.839	355.215	241.819	387.732	53.0363		332.016	313.718	85.063	162.386	592.537	212.742	105.337	189.663	990.418	166.642	163.791	64.3713	226.326	329.908	305.225	54.547	359.147	335.568	390.858	238.742		48.573	1610.43	200.05	603.057	172.127	129.86	284.75	202.954	368.532	258.849	328.531	148.489	127.185	404.525	290.528	321.649
92.018	508.974	88.272	178.521	311.611	234.842	108.363	263.641	377.722	241.668	370.941	52.3315		336.861	313.017	85.942	156.088	602.895	208.407	108.204	196.12	1005.76	170.328	167.536	66.3023	235.402	313.402	312.063	51.776	358.183	340.463	399.061	232.856		49.224	1605.58	191.055	609.305	168.088	131.273	282.641	199.524	361.679	262.513	334.788	150.415	132.306	395.114	294.251	335.854
92.108	510.437	89.102	183.581	307.847	235.748	110.737	255.112	370.026	228.845	347.377	50.0582		336.182	310.796	88.657	145.827	585.747	206.032	107.03	201.429	1020.8	165.768	170.48	62.7579	241.484	315.99	311.318	52.795	356.487	334.195	407.768	227.989		48.282	1603.04	191.431	605.987	172.875	128.903	274.841	205.154	360.403	270.482	338.941	149.65	139.229	384.078	289.51	339.757
92.198	505.21	90.103	190.381	290.372	232.27	112.784	249.717	376.872	222.607	339.601	50.8323		334.334	311.142	89.327	141.192	585.691	196.735	105.118	207.944	1033.27	162.412	163.714	59.0057	243.845	317.28	312.485	51.628	358.96	331.469	413.794	231.37		48.666	1610.86	189.606	609.16	177.069	128.497	271.343	212.641	361.001	260.989	341.105	148.09	145.156	385.342	286.328	336.725
92.289	504.046	93.512	198.839	275.168	229.477	112.882	240.613	325.261	218.398	330.303	52.9729		329.757	309.417	96.865	148.592	591.29	192.442	106.556	210.748	1049.25	166.147	166.622	58.4286	250.553	309.594	305.356	49.763	354.386	330.708	422.828	222.501		46.75	1621.76	184.078	613.8	178.732	128.125	271.572	210.196	373.505	254.608	347.449	146.423	149.884	385.35	284.072	333.052
92.379	500.913	94.536	201.898	258.837	224.43	115.735	233.393	312.576	209.59	328.203	52.833		327.312	310.741	98.659	149.884	603.554	191.299	104.535	210.621	1069.84	161.809	167.964	60.1354	251.076	315.983	304.892	49.661	350.808	329.153	429.989	220.565		45.052	1624.3	180.08	600.814	180.464	122.898	260.002	210.024	365.917	248.229	344.123	144.36	154.191	377.348	277.039	327.596
92.469	512.396	95.357	207.461	242.403	225.071	120.304	220.85	320.555	204.757	335.689	52.9863		328.483	314.044	96.093	147.256	615.65	194.915	103.813	208.183	1094.99	160.198	169.198	57.4895	255.678	308.731	299.193	52.416	354.18	333.615	437.79	219.975		45.718	1617.52	177.75	591.446	181.093	122.476	255.79	205.658	364.38	249.139	341.667	144.016	155.136	369.521	276.12	320.04
92.56	513.981	97.75	210.599	237.28	226.983	120.863	217.532	322.896	206.328	341.14	54.1225		333.086	317.218	93.361	144.6	625.19	198.468	103.695	208.953	1108.12	157.071	182.598	54.7615	259.56	306.43	291.295	55.286	356.766	338.29	434.55	221.41		49.673	1602.03	174.286	592.452	185.635	126.331	262.616	198.461	357.818	235.864	336.116	143.296	161.879	363.476	267.877	310.825
92.65	511.042	99.65	208.596	230.031	227.185	123.552	219.281	332.056	205.693	330.505	54.7056		336.763	312.052	90.33	140.967	633.489	198.153	105.236	207.649	1118.15	158.942	187.079	52.7326	261.194	306.46	297.27	56.885	367.337	320.39	440.266	218.241		49.425	1590.4	175.576	591.223	179.785	125.501	262.702	188.879	348.35	230.905	332.904	142.557	162.94	358.827	262.419	294.678
92.74	517.814	99.56	201.387	232.424	226.783	127.149	218.531	333.319	199.881	328.517	53.4398		344.956	309.545	89.958	142.455	631.623	204.914	103.103	202.713	1128.99	160.88	188.739	52.5289	259.09	304.849	302.922	58.768	362.96	309.433	444.818	215.494		49.762	1578.23	182.623	594.344	181.584	123.415	264.967	188.247	344.783	228.328	324.785	146.053	163.574	357.98	257.988	274.55
92.831	523.579	99.727	200.984	236.915	228.865	128.455	224.345	325.715	189.296	323.824	52.5453		355.45	310.464	86.272	144.838	636.33	202.578	101.503	200.34	1145.23	161.03	190.211	50.0718	257.759	299.607	308.698	58.654	351.122	316.972	449.222	214.602		50.504	1559.87	184.058	580.768	189.656	127.517	265.752	183.423	337.787	227.691	327.632	145.096	165.037	358.885	253.539	268.666
92.921	523.397	96.31	198.027	227.954	234.573	129.672	229.157	305.026	188.467	321.291	53.6017		367.048	305.56	84.078	149.666	600.485	197.483	98.949	189.338	1145.92	161.374	189.298	50.3482	250.272	294.539	317.11	55.805	355.637	334.62	455.215	217.913		50.515	1538.71	192.343	573.496	193.677	133.298	262.926	180.755	334.885	223.491	327.535	139.759	164.117	360.367	247.587	272.451
93.011	527.973	91.447	198.735	217.137	241.38	130.877	236.283	294.232	192.506	325.072	53.8696		377.247	306.932	81.578	149.423	577.975	195.415	97.623	186.279	1133.2	164.991	185.064	50.0843	249.537	293.04	319.617	56.18	346.938	349.966	449.756	213.247		51.379	1536.8	189.209	557.753	200.59	134.197	272.29	178.291	319.213	214.13	332.989	140.607	166.479	364.693	238.329	272.114
93.101	526.05	86.874	196.827	214.11	232.976	131.675	242.17	279.396	196.672	332.996	52.1993		388.677	312.383	81.101	154.019	557.572	196.811	97.894	183.481	1123.39	165.778	184.548	48.7868	245.071	294.328	326.587	56.689	352.319	363.728	452.346	214.004		50.964	1534.65	185.639	552.199	202.553	136.633	273.301	177.835	313.422	210.244	335.345	140.891	166.278	367.838	227.638	270.854
93.192	530.639	87.605	195.889	208.298	235.837	131.248	238.276	279.242	201.528	344.858	51.5721		385.908	319.99	80.377	152.084	553.12	197.372	95.855	182.155	1116.55	164.138	187.822	47.7666	233.526	296.537	327.994	56.514	343.161	360.75	448.946	207.944		51.05	1529.93	185.124	555.186	197.276	134.603	273.488	180.557	309.306	203.041	344.804	140.802	167.481	370.243	216.383	258.819
93.282	530.474	82.819	197.229	204.008	236.997	130.285	241.165	281.791	204.893	358.273	53.2109		387.768	322.941	81.362	149.336	543.379	196.118	93.469	179.687	1105.17	162.519	187.469	49.1862	237.54	306.169	330.828	57.4	341.29	355.441	439.737	204.089		52.869	1517.47	184.04	572.662	195.892	132.862	274.959	181.44	300.571	191.135	342.391	146.438	168.157	371.113	215.358	253.153
93.372	531.088	81.501	199.997	210.376	231.685	128.438	239.664	283.05	204.756	373.724	52.6292		374.118	328.626	83.545	152.303	551.352	191.209	97.162	175.831	1103.6	161.572	191.853	46.8547	231.36	297.986	331.021	55.396	339.089	351.612	423.435	211.327		53.673	1503.68	175.475	603.325	200.738	127.688	280.983	179.167	298.165	198.262	337.811	151.946	170.842	375.972	213.98	248.967
93.463	534.248	86.709	198.199	211.526	237.39	124.268	236.058	295.312	209.098	390.723	51.575		368.313	331.828	84.847	152.004	552.098	187.749	98.627	178.471	1111.13	163.004	194.671	45.8069	229.154	295.975	338.006	58.636	346.791	342.908	404.101	214.313		53.115	1494.9	175.134	612.05	201.449	121.123	288.078	178.645	295.223	205.678	329.882	151.988	171.066	388.363	210.218	246.476
93.553	534.068	92.943	194.153	215.57	233.906	120.831	234.262	284.719	213.775	400.756	52.0503		364.648	330.117	83.982	149.665	549.198	184.353	97.892	177.804	1112.88	158.518	193.603	44.4729	227.365	287.318	350.764	60.979	338.362	339.167	402.259	216.529		55.559	1499.94	169.748	611.568	201.518	124.39	298.815	183.198	301.411	213.23	321.232	153.718	167.443	392.703	209.403	241.661
93.643	544.491	88.829	196.06	218.938	231.254	118.897	235.068	281.322	209.321	411.595	52.1166		371.594	329.951	84.169	149.681	538.835	182.75	96.198	177.025	1106.52	156.667	197.456	46.1692	227.205	285.129	355.701	64.199	348.955	325.244	394.56	211.51		56.523	1498.47	170.684	594.54	203.719	123.557	301.202	183.705	308.496	217.521	319.199	147.378	170.067	393.917	208.961	240.972
93.734	535.791	93.814	195.465	224.982	224.571	118.757	240.612	282.222	209.172	426.019	53.2968		374.441	333.654	81.214	156.718	528.032	187.821	95.533	177.49	1080.04	161.582	200.982	47.765	221.998	289.441	343.035	64.524	356.506	322.137	378.187	210.254		56.049	1485.86	170.631	589.523	215.127	123.141	296.334	177.587	325.848	220.771	318.99	144.652	171.948	391.935	205.034	243.345
93.824	542.794	92.021	200.546	235.046	215.464	119.158	258.188	274.13	211.623	438.013	54.4577		365.779	335.624	82.064	161.003	518.583	185.057	100.131	179.863	1045.62	162.973	196.635	45.4431	223.431	277.283	347.507	63.904	351.351	319.839	363.725	215.137		57.706	1487.26	172.481	581.703	216.419	118.811	299.15	173.834	337.357	219.578	325.103	141.98	172.347	403.996	198.954	244.844
93.914	554.079	92.565	204.649	244.382	207.78	119.874	267.842	276.097	218.434	452.928	52.911		369.205	334.995	82.866	164.995	501.185	192.023	103.684	185.95	1031.77	164.811	198.553	48.1571	227.549	276.665	345.634	65.279	335.213	311.508	351.55	224.809		55.253	1463.88	174.534	589.663	211.624	122.751	310.121	178.302	347.771	214.271	329.653	138.518	174.113	404.308	209.798	244.168
94.004	560.558	94.351	197.204	253.036	204.584	123.218	272.353	280.248	225.171	462.245	50.8363		369.371	332.72	80.171	156.645	485.402	200.944	106.008	187.44	1026.79	165.542	201.068	47.3061	224.818	272.128	345.248	61.368	338.235	315.097	340.871	230.69		54.698	1421.3	183.573	592.021	203.402	121.481	319.061	168.117	358.569	216	339.167	143.003	172.02	398.962	202.154	253.941
94.095	570.14	93.461	194.343	260.258	200.561	127.77	265.146	286.457	230.878	473.269	49.3293		365.875	332.705	79.7	154.038	477.024	206.255	107.494	183.643	1011.09	160.764	198.286	44.9076	224.376	275.96	353.151	58.003	328.426	313.296	327.164	229.394		54.387	1400.94	191.112	600.493	194.766	121.966	328.196	165.261	360.374	215.848	340.262	141.981	165.041	394.702	202.982	261.42
94.185	592.552	92.611	195.221	267.277	201.442	127.715	266.568	290.763	239.726	482.48	48.1547		360.7	340.12	82.453	150.002	461.249	209.029	107.193	181.808	998.973	163.173	192.812	45.1925	229.858	275.697	355.96	55.435	322.031	309.221	329.3	232.998		54.471	1394.59	203.022	596.488	193.291	128.811	342.238	160.334	367.629	227.29	342.288	145.067	160.242	392.064	198.186	264.095
94.275	603.216	94.039	195.129	278.154	203.725	124.127	279.496	291.122	249.188	489.722	47.2993		365.757	344.24	81.789	146.13	454.432	214.434	107.685	179.556	992.319	152.971	204.206	43.5237	228.502	276.821	371.459	54.764	308.508	294.644	324.952	240.971		57.252	1400.43	207.175	586.71	191.538	132.108	337.351	154.94	364.945	230.717	340.992	145.284	158.034	392.623	193.077	262.416
94.366	615.222	96.93	189.224	285.125	202.111	124.286	284.204	297.893	258.963	486.169	48.119		359.076	345.285	82.219	153.429	443.263	212.704	108.333	182.201	975.727	153.816	198.805	40.8456	223.981	270.934	382.375	53.067	312.929	281.067	323.128	233.774		56.731	1395.64	211.703	587.061	189.709	135.47	337.658	150.351	366.154	233.822	342.881	137.333	152.888	393.101	195.492	263.963
94.456	604.24	92.644	183.796	289.624	206.65	126.046	289.781	301.953	265.567	472.024	50.7591		359.166	346.003	82.858	155.627	438.831	217.752	105.98	185.195	964.907	146.027	189.575	40.4365	215.478	270.249	395.45	46.837	320.454	263.333	322.083	238.73		56.343	1401.62	215.569	582.185	181.681	139.344	335.519	151.023	368.527	232.672	338.414	136.508	150.455	401.565	202.296	273.127
94.546	601.322	87.662	181.507	293.18	212.565	127.526	289.619	312.462	270.009	457.881	52.4149		361.852	342.799	82.714	163.625	431.917	215.394	108.878	188.766	960.953	144.477	189.357	41.8704	211.719	270.848	404.678	49.087	316.645	244.879	324.07	244.952		59.42	1404.42	218.238	566.98	176.339	140.972	327.888	164.966	375.72	225.126	348.617	139.888	148.57	409.548	209.168	285.735
94.637	592.65	84.919	178.694	291.668	213.639	126.938	273.938	323.472	271.707	429.61	50.7552		369.709	342.081	81.103	164.301	432.106	225.486	112.839	192.745	956.746	148.043	184.226	42.9663	207.011	263.509	406.425	48.367	312.102	233.58	309.849	246.256		59.131	1392.98	224.501	562.642	175.626	138.966	326.581	166.838	381.898	230.864	344.419	137.187	150.724	419.722	210.421	292.762
94.727	572.522	88.358	168.611	294.671	225.147	124.507	267.201	339.058	267.014	407.954	51.2161		367.315	342.929	77.104	156.088	435.581	225.925	116.656	197.495	965.634	144.633	172.624	44.5079	203.012	269.941	399.114	48.35	312.588	228.276	303.933	241.325		62.969	1384.12	223.562	566.704	177.076	134.618	327.428	162.71	385.968	229.888	346.271	131.86	149.884	420.182	207.647	298.163
94.817	564.382	92.993	165.856	306.754	231.618	124.343	270.271	354.774	260.039	399.542	52.1923		369.145	337.398	78.219	148.6	441.134	220.08	116.376	203.374	969.09	140.901	166.879	46.9998	207.434	273.988	401.418	47.577	310.258	225.562	303.412	246.689		63.27	1376.64	224.316	548.379	175.07	126.601	327.068	159.336	384.913	242.311	355.846	127.066	146.458	425.467	201.722	302.892
94.907	545.821	96.656	159.632	314.811	236.828	126.835	262.209	360.28	254.137	401.608	51.2116		370.408	334.068	77.406	161.795	455.716	224.956	114.328	209.093	963.242	141.329	160.612	45.9268	212.162	271.813	406.108	47.394	303.875	219.171	306.709	247.941		63.76	1371.06	234.719	547.25	177.566	126.173	314.464	161.003	390.523	245.137	351.161	127.834	144.254	427.611	200.41	301.79
94.998	524.493	97.483	155.568	327.158	246.527	127.117	277.269	366.769	253.117	403.802	49.9146		377.611	330.549	75.024	158.401	460.175	223.836	111.414	215.484	969.663	145.741	157.508	44.8695	217.331	273.542	404.397	48.32	297.863	215.958	303.186	257.646		61.516	1362.96	241.028	549.702	175.081	128.008	311.446	158.217	398.809	260.206	353.027	124.229	147.101	432.965	204.944	307.022
95.088	513.048	98.293	151.335	338.848	246.331	126.01	278.567	365.663	253.897	404.126	48.238		386.227	331.676	71.017	152.252	454.739	221.625	111.294	217.497	976.723	146.288	145.4	47.0343	215.736	269.671	410.146	50.943	292.334	207.9	300.006	265.039		62.616	1353.13	238.945	541.223	171.895	129.106	307.018	158.093	413.806	268.684	344.4	123.518	144.893	434.364	211.722	322.62
95.178	511.84	97.327	144.713	351.032	248.145	128.529	268.239	375.56	248.634	406.311	48.4251		383.036	331.003	69.94	147.723	458.136	224.547	108.141	219.83	976.893	140.945	140.505	46.1826	211.54	275.44	406.562	49.757	296.78	199.162	290.338	260.508		63.742	1350.87	236.392	545.916	166.871	124.779	309.704	159.562	417.19	270.514	333.549	125.633	145.027	435.414	212.137	318.184
95.269	510.796	94.781	146.09	354.278	247.801	126.453	278.489	375.266	230.988	408.699	49.1016		369.857	329.217	68.154	148.362	457.757	228.51	110.729	226.965	988.492	142.951	134.124	44.4903	217.8	268.47	402.876	49.407	298.626	200.994	288.627	267.645		64.291	1347.38	227.754	565.927	161.203	126.689	311.865	163.402	428.004	278.271	330.033	127.985	141.502	424.935	207.826	315.696
95.359	504.254	92.863	143.913	352.797	246.689	118.083	275.027	374.829	216.042	411.178	50.8419		354.956	337.901	67.454	161.836	467.314	220.595	103.816	231.79	990.263	139.043	127.739	45.2797	223.248	266.163	404.556	50.447	298.422	201.492	281.827	267.416		65.496	1339.43	220.204	562.203	155.707	128.489	309.258	165.135	437.467	290.558	322.787	132.263	137.573	414.257	216.557	305.232
95.449	501.207	95.202	145.574	348.879	247.097	112.499	263.573	379.481	203.693	409.124	53.2873		347.752	341.54	69.408	165.967	469.346	220.693	99.609	232.703	993.15	140.323	127.857	43.992	227.133	264.71	406.349	54.493	292.783	201.668	281.08	269.478		65.072	1341.85	223.154	552.098	151.859	133.205	311.59	160.811	444.408	286.625	321.029	134.342	138.847	402.853	220.948	307.219
95.54	505.493	96.945	152.41	347.142	247.105	106.283	262.807	360.113	192.047	404.715	56.5874		344.815	334.833	68.897	159.046	469.701	217.227	101.142	225.359	1007.43	133.357	126.245	45.9407	236.732	261.164	412.13	53.523	297.288	210.112	279.354	278.976		69.872	1342.84	226.913	532.45	146.212	135.232	305.626	166.467	454.771	285.368	328.902	135.537	134.945	400.794	223.434	313.681
95.63	507.295	95.153	152.8	345.561	247.652	103.156	267.283	357.472	184.028	400.974	57.1226		338.501	333.501	67.035	153.649	484.217	225.93	99.88	221.957	1008.05	136.194	129.92	48.2824	245.073	269.715	408.911	54.518	287.652	221.789	282.538	277.061		66.248	1351.82	228.326	528.088	142.762	133.096	301.635	164.589	459.877	285.621	335.631	132.623	129.373	397.1	222.538	316.382
95.72	504.51	95.227	149.173	348.86	257.586	103.418	262.396	350.506	182.614	406.866	53.4521		339.589	337.481	65.851	153.677	502.339	223.401	101.169	217.866	1009.44	133.752	132.254	44.9754	250.719	260.102	408.017	57.467	287.708	235.212	285.827	276.39		62.718	1396.39	225.995	514.837	138.523	130.187	302.691	163.658	466.943	288.229	333.98	129.465	127.191	391.159	221.008	308.902
95.81	493.8	96.814	151.474	343.684	264.797	103.272	257.414	355.203	184.571	402.851	51.8912		335.324	336.406	65.231	149.703	523.987	221.081	101.09	219.459	1021.93	130.573	130.336	46.6614	253.807	267.782	415.517	53.839	289.721	247.12	287.387	272.704		60.988	1433.97	228.28	510.063	139.504	125.239	303.715	172.948	469.703	290.05	338.489	126.644	125.769	392.521	217.515	315.898
95.901	480.27	95.64	152.235	347.169	264.401	104.573	248.499	363.826	180.171	398.236	51.1253		332.723	330.811	64.012	147.617	540.878	221.709	103.258	214.68	1030.07	135.578	142.375	48.6064	259.993	262.151	417.186	51.4	286.337	255.083	288.931	270.751		60.602	1450.7	225.726	493.647	137.633	126.474	302.515	170.796	472.098	282.622	340.715	125.559	126.143	386.422	223.605	321.166
95.991	476.298	92.53	154.68	351.709	259.952	105.258	240.738	362.471	175.711	389.557	49.1566		340.146	333.212	63.153	145.209	546.301	223.675	99.959	213.975	1028.36	134.991	136.578	47.5033	261.69	263.92	414.347	49.95	291.325	262.146	288.75	268.353		62.249	1448.68	218.158	484.438	134.157	130.163	306.612	165.166	470.041	270.968	334.093	124.819	120.291	380.639	228.265	330.811
96.081	473.136	94.29	153.99	355.971	252.778	107.756	234.659	357.943	175.534	394.004	48.5261		337.549	331.763	65.856	141.725	564.29	214.709	103.912	210.343	1043.05	131.789	133.375	48.1574	267.21	264.885	410.683	53.102	296.408	275.699	295.486	271.499		62.154	1449.46	217.229	491.136	127.605	130.493	302.947	164.664	470.477	265.245	326.866	125.732	120.463	379.666	227.667	342.879
96.172	471.399	93.827	162.563	352.959	248.494	110.575	232.776	359.378	177.184	410.644	48.0038		334.838	331.814	68.507	138.285	578.315	212.424	107.397	210.088	1057.05	135.107	131.126	47.2138	269.51	261.868	412.392	53.395	299.176	287.834	299.356	267.765		61.664	1450.71	226.887	493.26	123.601	134.046	305.032	164.373	483.462	259.872	325.991	127.06	123.246	369.487	225.087	342.007
96.262	471.026	93.705	165.818	351.796	248.746	113.99	251.611	358.685	175.063	421.882	47.8896		334.174	337.57	70.685	139.436	596.358	213.903	101.766	211.242	1067.66	137.581	134.207	43.9663	265.05	250.965	404.299	56.024	302.264	302.357	305.18	264.005		63.817	1440.82	238.2	498.419	124.536	131.733	308.519	154.976	492.683	269.822	326.306	127.764	120.946	362.443	228.92	341.195
96.352	471.811	91.173	167.03	345.288	246.464	115.873	258.773	355.441	173.743	428.189	47.9211		334.083	342.652	73.839	137.509	628.548	211.995	99.806	209.038	1085.53	137.868	132.548	44.6959	262.631	247.436	397.736	58.91	292.808	310.291	307.843	266.454		58.104	1421.74	230.763	504.918	125.247	128.021	311.978	155.016	484.966	270.234	333.996	134.635	123.016	364.181	234.807	333.218
96.443	475.638	91.654	167.042	329.209	253.407	116.389	243.496	347.541	178.511	441.561	49.2891		331.344	344.211	75.08	136.723	651.211	207.728	100.228	205.627	1098.69	137.363	139.381	45.7963	269.986	235.068	392.361	60.253	301.572	315.075	307.376	269.898		56.784	1407.33	233.231	506.68	132.922	128.889	313.418	157.467	469.383	278.612	342.984	140.226	117.417	362.454	234.921	326.408
96.533	487.458	91.64	166.739	318.561	244.156	120.227	234.609	352.781	182.495	450.391	50.5916		326.635	339.033	75.716	135.411	652.034	202.614	97.597	203.401	1110.17	141.911	138.026	44.1677	271.339	232.352	387.885	62.376	298.421	322.773	306.335	278.607		56.989	1390.7	233.352	508.525	133.637	131.131	316.137	159.96	456.85	283.951	344.405	143.064	115.855	355.51	240.899	325.284
96.623	504.341	90.209	168.109	314.753	240.838	123.831	223.413	364.642	184.342	455.349	50.2559		322.66	334.119	75.354	134.772	651.813	201.768	96.808	200.926	1107.54	135.781	138.718	42.4398	276.224	234.62	378.813	60.334	300.864	325.789	304.585	282.738		56.964	1353.53	233.831	499.736	130.05	132.185	317.544	163.773	446.194	295.85	344.219	143.894	113.59	361.125	231.853	317.222
96.714	496.321	92.408	170.307	311.645	236.211	122.254	227.037	376.001	181.017	447.673	51.2347		323.182	329.247	75.606	132.691	642.613	200.39	94.224	199.571	1107.28	136.265	146.491	42.9837	278.959	231.521	369.014	58.116	307.869	332.092	301.432	277.999		57.59	1341.73	230.418	493.172	135.84	135.84	319.392	164.938	436.986	298.641	343.932	141.978	116.283	360.412	232.068	310.757
96.804	500.701	93.108	179	307.319	221.879	118.882	227.052	381.878	182.342	447.832	50.6833		318.255	330.79	74.159	130.787	645.331	193.472	91.676	201.302	1109.26	137.915	147.666	46.9883	289.194	236.261	361.654	56.16	309.971	340.495	304.338	276.752		57.255	1326.29	229.693	497.94	140.942	135.044	323.593	165.795	421.954	294.986	341.235	141.275	111.649	357.635	235.527	306.603
96.894	500.004	90.741	185.583	301.245	220.212	118.04	228.148	397.616	187.379	453.126	48.6673		322.047	334.04	71.536	129.592	651.983	187.979	91.251	193.421	1125.85	139.525	156.164	47.3517	300.203	237.212	345.295	56.845	305.831	349.823	310.061	281.395		56.75	1316.51	233.255	503.521	148.042	140.453	315.193	167.065	401.621	287.107	345.908	140.259	110.092	365.265	236.876	300.839
96.984	506.43	99.431	196.912	305.89	231.324	116.354	232.6	394.557	190.224	451.853	47.6135		319.773	333.022	71.307	127.723	653.134	184.003	91.378	187.738	1121.11	138.134	165.007	50.3125	296.163	235.364	333.542	52.246	310.179	354.466	312.627	282.951		51.716	1284.98	234.199	509.029	150.143	142.055	310.42	168.288	397.022	268.216	345.759	136.603	107.953	374.234	242.329	294.685
97.075	517.977	89.311	204.999	306.367	227.05	116.272	233.225	397.893	190.954	456.733	46.0616		319.581	337.538	69.739	125.998	651.818	185.319	89.256	185.88	1111.36	139.223	161.906	51.6168	298.3	232.761	323.511	46.733	308.514	356.963	305.279	286.668		50.113	1252.36	235.267	510.193	146.456	140.662	314.322	172.538	388.624	259.2	344.192	136.231	103.49	377.101	247.502	277.842
97.165	533.334	87.24	204.69	311.588	223.973	115.108	237.757	389.781	193.619	464.971	44.2235		321.761	337.408	73.716	123.466	642.816	186.71	87.047	179.057	1119.61	140.104	155.304	55.8999	293.113	229.539	313.084	49.96	309	352.012	309.847	285.379		51.272	1216.92	228.966	511.615	145.719	138.881	318.975	170.528	372.065	246.707	342.198	136.345	101.148	377.855	249.176	261.318
97.255	535.557	85.859	204.83	310.56	212.894	112.068	235.846	381.061	196.66	458.839	44.1759		333.777	339.403	74.184	126.552	630.963	184.23	87.647	176.488	1134.81	144.233	156.529	55.6813	293.558	228.561	308.621	47.6	311.388	341.402	310.358	282.797		46.921	1169.96	226.472	518.942	139.99	140.049	333.969	165.591	357.82	245.542	343.122	132.62	97.58	382.649	247.285	250.304
97.346	542.492	83.094	203.806	302.662	208.543	113.209	232.439	370.536	198.803	464.912	43.7742		329.488	342.495	79.092	129.397	616.903	189.93	87.528	172.506	1143.84	145.139	156.524	55.6383	294.848	222.082	306.706	49.265	306.874	340.002	306.088	279.825		49.111	1141.99	223.11	530.132	143.132	138.612	347.017	160.297	350.578	238.11	346.966	124.632	95.066	382.003	245.285	245.224
97.436	541.832	78.434	200.257	307.499	204.052	114.155	231.682	354.745	195.123	471.328	41.855		329.839	345.494	83.76	129.562	618.784	193.835	84.464	170.936	1156.11	147.594	159.632	50.8272	297.761	220.279	304.877	52.249	306.038	334.375	307.287	262.283		50.046	1134.03	216.467	541.199	148.01	134.523	359.462	157.781	336.3	233.324	353.161	121.854	94.231	381.159	237.642	243.635
97.526	550.212	82.334	201.237	302.369	201.613	115.475	239.678	346.595	190.715	467.604	41.8194		338.759	343.982	86.01	123.146	615.671	187.156	84.151	171.987	1169.94	145.806	158.442	45.6692	288.258	225.118	299.02	55.034	318.651	332.946	307.689	259.844		53.17	1121.33	217.41	560.543	152.608	131.881	376.188	153.77	325.389	231.283	352.552	122.828	92.073	382.718	229.751	240.857
97.617	565.883	83.349	203.899	310.205	196.718	116.413	238.312	340.648	196.121	473.243	43.0944		349.369	340.016	86.036	120.322	612.576	188.181	84.218	173.018	1176.72	147.395	157.078	43.3339	282.822	225.665	290.508	55.678	318.109	328.09	307.744	249.084		52.55	1114.47	217.635	576.854	158.796	127.622	390.254	154.729	310.839	226.572	359.884	123.26	95.446	387.079	222.276	244.455
[truncated: 27 more rows]
[truncated: 5 more columns]

## Sheet: Fig 3e wt
X P3	3-9 for a* Y Sur-5_A2420C_P3	Y Sur-5_A2420C_P4	Y Sur-5_A2420C_P9	Y Sur-5_A2420C_P13	Y Sur-5_A2420C_P14	Y Sur-5_A2420C_P15	Y Sur-5_A2420C_P16	Y Sur-5_A2420C_P17	Y Sur-5_A2420C_P18	Y Sur-5_A2420C_P20	Y Sur-5_A2420C_P22	Y Sur-5_A2420C_P24	Y Sur-5_A2420C_P27		3-15 sur-5 for a8 Y Sur-5_A2420C_P1	Y Sur-5_A2420C_P6	Y Sur-5_A2420C_P11	Y Sur-5_A2420C_P12	Y Sur-5_A2420C_P14	Y Sur-5_A2420C_P18	Y Sur-5_A2420C_P19	Y Sur-5_A2420C_P20	Y Sur-5_A2420C_P25	Y Sur-5_A2420C_P27	Y Sur-5_A2420C_P30	Y Sur-5_A2420C_P33	Y Sur-5_A2420C_P34	Y Sur-5_A2420C_P35	Y Sur-5_A2420C_P37	Y Sur-5_A2420C_P40		4-8 sur-5 for a* Y Sur-5_A2420C_P6	Y Sur-5_A2420C_P10	Y Sur-5_A2420C_P11	Y Sur-5_A2420C_P18	Y Sur-5_A2420C_P20	Y Sur-5_A2420C_P24	Y Sur-5_A2420C_P28	Y Sur-5_A2420C_P29	Y Sur-5_A2420C_P31	Y Sur-5_A2420C_P32	Y Sur-5_A2420C_P33
[truncated: 1,109 more rows]

[truncated: 16 more sheets: Fig 3f FBEa mut, Fig 3f wt, Fig 3g FBEb mut, Fig 3g wt, Fig 3h FBEaastar mut, Fig 3h wt, Fig 3i FBEastarb mut, Fig 3i wt, Fig 3j FBEab mut, Fig 3j wt, Table 1, Table 2, LST-1 non-specific binding, Fig S3b control, Fig S3b FBEa mut, Fig S3b FBEaastar mut]
